# Supplementary material for: Phase separation of a PKA type I regulatory subunit regulates β-cell function through cAMP compartmentalization
Source: PLoS Biol. 2025 Jul 24;23(7):e3003262. doi: 10.1371/journal.pbio.3003262 (PMC12289088; doi:10.1371/journal.pbio.3003262)
Supplement: S1 Data — (XLSX) [file pbio.3003262.s010.xlsx]

## Sheet: Figure 1
Figure 1B				Figure 1C				Figure 1E left				Figure 1E right				Figure 1G
Puncta per Cell				Puncta per Cell				Puncta per Cell				Puncta Area (μm2)					Normalized Fractional Recovery
Cell #	Before Fsk/IBMX (-)	After Fsk/IBMX (+)		Cell #	Before GLP1 (-)	After GLP1 (+)		Cell #	Before Fsk/IBMX (-)	After Fsk/IBMX (+)		Cell #	Before Fsk/IBMX (-)	After Fsk/IBMX (+)			Stim Bulk Cytosol (A)	Stim Puncta (B)	Basal Large Puncta (C)
1	3	4		1	7	10		1	6	22		1	1.93566	2.26128
2	8	11		2	6	8		2	1	8		2	2.13465	1.84521			0.790988	0.207192	0.130872
3	5	8		3	3	4		3	4	10		3	4.90246	4.88437			0.718484	0.561035	0.168858
4	2	5		4	3	4		4	5	10		4	0.70552	0.759791			0.813545	0.274089	0.19131
5	4	6		5	4	5		5	11	22		5	1.64621	2.0442			0.820084	0.479588	0.289816
6	5	6		6	9	13		6	4	11		6	0.180903	0.217083			0.615254	0.790761	0.260667
7	4	8		7	3	4		7	12	20		7	0.70552	0.759791			0.674596	0.185036	0.189809
8	4	6		8	10	12		8	7	14		8	0.235173	0.70552			0.79246		0.165974
9	2	3		9	6	9		9	7	9		9	0.343715	0.868332			0.835916	0.732027	0.196461
10	7	9		10	7	9		10	4	31		10	6.89238	7.417			0.730868	0.580435	0.539102
11	7	9		11	5	6		11	3	8		11	0.397986	0.759791			0.691962	0.829305	0.587971
12	3	4		12	4	5		12	5	9		12	1.70048	3.85322			0.792011	0.890067	0.28321
13	0	1		13	0	1		13	2	11		13	1.82712	3.00298			0.712982	0.740961	0.253354
14	2	3		14	4	7		14	4	20		14	0.198993	0.70552			0.766405	0.452457	0.12099
15	2	3		15	6	8		15	4	12		15	0.850242	1.80903			0.682099	0.682504	0.266787
16	3	4		16	2	3		16	3	6		16	0.633159	3.47333			0.746372	0.653201	0.433609
Paired t-test, two-tailed		2.25531e-06		17	3	7		17	2	5		Paired t-test, two-tailed		0.00795561			0.756995	0.661302	0.498721
P value summary		****		18	4	7		18	11	21		P value summary		**			0.91432	0.679364	0.202549
				19	3	5		19	10	26							0.73014	0.493627	0.188944
P value summary				20	3	7		20	2	5							0.901271	0.500079	0.0307204
(*): p<0.05				21	3	5		21	2	12							0.869081	0.814554	0.278146
(**): p<0.01				22	2	3		22	1	6							0.90282	0.801327	0.154416
(***): p<0.001				23	3	4		Paired t-test, two-tailed		9.63078e-07							0.810449	0.651418	0.112423
(****): p<0.0001				Paired t-test, two-tailed		1.11909e-08		P value summary		****							0.864209	0.324025	0.247889
ns: not significant				P value summary		****											0.882394	0.78478	0.0074158
																	0.85048	0.867771	0.131279
																	0.774915	0.246651	0.530863
																	0.82062	0.59605	0.481993
																	0.711116	0.83351	0.058612
																	0.870744	0.666692	0.362964
																	0.676885	0.834637	0.753422
																	0.87437	0.746208	0.229797
																	0.80647	0.896867	0.497465
																	0.834917	0.448451	0.215214
																	0.84251	0.935671	0.297008
																	0.826407	0.830949	0.289879
																	0.63186	0.919991	0.0727536
																	0.81237	0.697592	0.564999
																	0.442227	0.69208	0.351401
																	0.79628	0.81214	0.359974
																	0.861366	0.112932	0.187665
																	0.81251	0.536886	0.147104
																	0.86138	0.60505	0.165844
																	0.850239		0.5099
																	0.850109		0.0882787
																			0.9919
																			0.148946
																			0.362735
																			0.7263
																Number of values	44	41	48
																Mean	0.7869	0.6353	0.2985
																Std. Error of Mean	0.01378	0.03391	0.02951
																Brown-Forsythe and Welch ANOVA tests
																Dunnett's T3 multiple comparisons	P value	P value summary
																A vs. B	0.000375364	***
																A vs. C	<0.000000000000001	****
																B vs. C	2.0653e-11	****

## Sheet: Figure 2
	Figure 2A					Figure 2B left																															Figure 2B right				Figure 2C left
	Basal Ratio (C/Y)					R/R0 (C/Y)																																Relative AUC			ΔR/ΔRmax
	ICUE4		R279E			WT																RIa KO																WT	KO		WT MIN6
	WT	KO	WT	KO		Time	Cell 1	Cell 2	Cell 3	Cell 4	Cell 5	Cell 6	Cell 7	Cell 8	Cell 9	Cell 10	Cell 11	Cell 12	Mean	SEM	N	Time	Cell 1	Cell 2	Cell 3	Cell 4	Cell 5	Cell 6	Cell 7	Cell 8	Cell 9	Cell 10	Mean	SEM	N			1.01537	0.914032		time (min)	Cell 1	Cell 2	Cell 3	Cell 4	Cell 5	Cell 6	Cell 7	Cell 8
	0.672367	0.501103	0.472004	0.584969		-0.666667	1.00852	1.01994	1.03479	1.01201	1.03254	0.992729	0.964732	1.0613	1.05105	1.03162	1.00512	0.815926	1.00252	0.0185408	12	-0.666667	0.976631	1.00163	0.986674	0.97773	1.02348	1.00631	1.00362	1.00734	1.06052	1.04294	1.00869	0.00858459	10			0.680165	2.10221		-4	-0.098	0.068428	0.501715	0.174074	-0.00027	0.157293	-0.1437	0.067991
	0.59952	0.514784	0.538954	0.483089		-0.333333	1.01323	1.01975	1.01828	0.990453	1.01303	1.00438	0.992092	1.05322	1.02571	1.01425	1.00334	0.869858	1.00147	0.0128689	12	-0.333333	1.0005	1.00512	0.976879	0.970114	1.02799	0.991911	1.01035	0.993203	1.02363	1.02635	1.0026	0.00636068	10			1.68255	0.937419		-3.5	-0.10193	0.010233	0.303068	0.077454	-0.03579	0.077671	-0.03842	0.020541
	0.547404	0.579196	0.535433	0.481033		0	1	1	1	1	1	1	1	1	1	1	1	1	1	0	12	0	1	1	1	1	1	1	1	1	1	1	1	0	10			0.827631	1.29537		-3	-0.1063	-0.00885	0.113944	0.07391	-0.02379	0.0125	-0.03262	0.011651
	0.547827	0.629835	0.630163	0.4815		0.524167	1.25921	1.19159	1.46993	1.21305	1.24054	1.23304	1.13078	1.1398	1.40584	1.27282	1.08861	1.15298	1.23318	0.0321969	12	0.524167	1.15192	1.65059	1.38172	1.5206	1.77779	1.87687	1.31591	1.1868	1.40959	1.72502	1.49968	0.079459	10			0.979645	2.41468		-2.5	-0.08324	0.019259	0.251403	0.099665	-0.01211	-0.02575	-0.1115	-0.01846
	0.956976	0.518571	0.544175	0.59574		0.8575	1.30791	1.22419	1.55453	1.24584	1.29655	1.25127	1.1772	1.17951	1.4013	1.34053	1.3152	1.30863	1.30022	0.0298635	12	0.8575	1.26582	1.76318	1.54879	1.73468	1.9701	2.01869	1.37783	1.36566	1.4905	1.83552	1.63708	0.0836209	10			0.966652	2.55565		-2	-0.05733	-0.01875	0.071007	0.079866	-0.01818	-0.01802	-0.11689	-0.00068
	0.593635	0.569786	0.621778	0.597256		1.19083	1.32792	1.21871	1.55387	1.25409	1.30607	1.26588	1.18891	1.21958	1.40412	1.34502	1.32764	1.3196	1.31095	0.0284085	12	1.19083	1.28745	1.7593	1.40779	1.70018	1.97424	2.00801	1.40123	1.38561	1.47386	1.83185	1.62295	0.0834292	10			0.666522	1.04851		-1.5	-0.04702	0.000877	0.030591	0.080538	-0.01216	-0.0196	-0.09924	0.013878
	0.629383	0.577786	0.639492	0.458857		1.52417	1.34738	1.21075	1.55058	1.25073	1.29973	1.27814	1.20093	1.23859	1.41822	1.3519	1.3148	1.33732	1.31659	0.0281328	12	1.52417	1.29243	1.72069	1.35828	1.64315	1.98924	1.95979	1.3916	1.39645	1.46666	1.81095	1.60292	0.0814782	10			0.808792	1.16479		-1	-0.03337	0.000806	0.021487	0.076404	-0.01443	-0.02177	-0.07045	0.000328
	0.6588	0.585184	0.536757	0.561355		1.8575	1.33123	1.21836	1.54639	1.25876	1.30867	1.28688	1.20413	1.25546	1.42018	1.35251	1.29387	1.32789	1.31703	0.0269694	12	1.8575	1.30042	1.64006	1.29422	1.59021	1.98226	1.89222	1.38772	1.39902	1.45753	1.77439	1.5718	0.0777944	10			1.43374	1.2421		-0.5	-0.02226	0.011715	0.013826	0.069326	-0.01557	-0.01301	-0.1059	-0.04744
	0.793518	0.659558	0.96069	0.523906		2.19083	1.32039	1.21867	1.53803	1.25509	1.30913	1.29555	1.21215	1.26143	1.43257	1.34603	1.28216	1.33959	1.31757	0.0265274	12	2.19083	1.30691	1.62084	1.28238	1.51911	1.95805	1.83799	1.37639	1.40239	1.44535	1.77183	1.55212	0.0743998	10			1.09398	2.0327		0	0	0	0	0	0	0	0	0
	0.970859	0.649664	0.593537	0.631597		2.52417	1.31711	1.21555	1.54076	1.27317	1.31533	1.31211	1.21919	1.2622	1.44196	1.34895	1.27574	1.33266	1.32123	0.0265788	12	2.52417	1.30684	1.6181	1.27764	1.464	1.89388	1.80721	1.33675	1.40113	1.41835	1.71924	1.52431	0.0696634	10			0.83023			0.347833
	0.606115	0.508648	0.51784	0.63164		2.8575	1.31878	1.21684	1.53873	1.26836	1.31201	1.31848	1.22121	1.27112	1.4529	1.35409	1.27657	1.3431	1.32435	0.0267404	12	2.8575	1.31264	1.57078	1.26374	1.39008	1.83315	1.76887	1.30352	1.40051	1.40241	1.63664	1.48823	0.0638239	10			1.01473			0.5	0.026833	0.012318	-0.09287	0.068905	-0.00081	0.190829	0.141247	0.018541
	0.683888	0.531639	0.54119	0.483688		3.19083	1.32706	1.21088	1.53104	1.26134	1.31539	1.31368	1.22576	1.2757	1.46324	1.34942	1.27112	1.33468	1.32327	0.0267849	12	3.19083	1.31095	1.56063	1.22775	1.29998	1.7482	1.74523	1.29	1.39763	1.37679	1.62446	1.45816	0.0617363	10		Number of values	12	10		1	0.097884	0.08672	0.1835	0.103033	0.077043	0.218082	0.133275	0.069523
	0.670118	0.681762	0.437267	0.470695		3.52417	1.33063	1.21496	1.52779	1.26964	1.31245	1.32455	1.22811	1.28567	1.47147	1.35023	1.26716	1.3464	1.32742	0.0265783	12	3.52417	1.30339	1.62039	1.22063	1.27289	1.63656	1.71063	1.29437	1.39541	1.35276	1.54024	1.43473	0.0557478	10		Mean	1	1.571		1.5	0.128277	0.109247	0.217617	0.126108	0.099993	0.249186	0.057021	0.067428
	0.607831	0.773059	0.585753	0.616808		3.8575	1.304	1.20756	1.51576	1.25748	1.31498	1.33585	1.22934	1.29211	1.46971	1.34532	1.26163	1.33325	1.32225	0.0262537	12	3.8575	1.30245	1.62873	1.21776	1.19434	1.56917	1.67605	1.28587	1.38701	1.30326	1.46609	1.40307	0.0546701	10		Std. Error of Mean	0.08587	0.2009		2	0.150783	0.09821	0.310235	0.137665	0.094951	0.20882	0.165531	0.089176
	0.728523	0.808727	0.488665	0.482922		4.19083	1.33106	1.21501	1.51552	1.27287	1.3176	1.3369	1.22687	1.29067	1.4854	1.35113	1.24968	1.33282	1.32713	0.0267201	12	4.19083	1.30393	1.65324	1.20263	1.20736	1.51688	1.67589	1.287	1.37516	1.30635	1.48706	1.40155	0.0546621	10		unpaired t-test, two-tailed	0.0116116			2.5	0.188176	0.112299	0.26898	0.149053	0.109588	0.147236	0.169294	0.071337
	0.55477	0.831003	0.491903	0.538331		4.52417	1.31328	1.2051	1.50282	1.27454	1.33084	1.33891	1.2291	1.28673	1.48757	1.3475	1.23958	1.33152	1.32396	0.0266614	12	4.52417	1.29383	1.67426	1.19534	1.23238	1.44692	1.66018	1.27758	1.35362	1.31731	1.39997	1.38514	0.0525073	10		P value summary	*			3	0.163241	0.084473	0.16609	0.108273	0.100123	0.182382	0.214869	0.129942
	0.574279	0.841193	0.511252	0.53285		4.8575	1.32511	1.21484	1.50192	1.27045	1.31916	1.33542	1.23264	1.29452	1.50148	1.34693	1.23314	1.33385	1.32579	0.0269891	12	4.8575	1.29581	1.69511	1.22659	1.03444	1.43057	1.63239	1.28174	1.32905	1.26298	1.36403	1.35527	0.0610711	10						3.5	0.183465	0.107713	0.233896	0.153967	0.104517	0.079116	0.097782	0.104966
	0.513278	0.513157	0.608179	0.764437		5.19083	1.30506	1.20427	1.49569	1.27092	1.31062	1.3389	1.22978	1.28233	1.49481	1.34414	1.22393	1.33486	1.31961	0.0271757	12	5.19083	1.28364	1.69443	1.23111	1.06061	1.40315	1.55909	1.28679	1.30059	1.27022	1.38165	1.34713	0.0558951	10						4	0.198521	0.104558	0.226244	0.148598	0.103247	0.05499	0.105442	0.103475
	0.51259	0.503918	0.599579	0.715471		5.52417	1.31678	1.20043	1.48325	1.27552	1.31973	1.32736	1.23036	1.28818	1.49897	1.34341	1.2172	1.32995	1.31926	0.0268667	12	5.52417	1.27678	1.70722	1.23915	1.02212	1.37998	1.56723	1.30022	1.28051	1.26569	1.4517	1.34906	0.0601474	10						4.5	0.199046	0.099007	0.098778	0.131891	0.116551	0.125332	0.065036	0.125762
	0.509986	0.63266	0.521158	0.6463																																					5	0.191473	0.093329	-0.02362	0.103625	0.097277	0.07967	0.06599	0.153606
	0.532936	0.597574	0.54686	0.479626																																					5.5	0.221342	0.104483	0.055502	0.147861	0.095914	0.044502	0.170575	0.099492
	0.55491	0.534739	0.666822	0.456084																																					6	0.22511	0.085197	0.007081	0.099158	0.097494	0.05369	0.049859	0.121142
	0.643777	1.0681	0.639047	0.467685																																					6.5	0.241022	0.104582	0.04105	0.136504	0.11197	0.030103	0.064058	0.135835
	0.74921	0.871054	0.648512	0.686982																																					7	0.280498	0.099889	0.019979	0.14785	0.106303	0.085172	0.033142	0.166408
	0.755114	0.822623	0.583906	0.531492																																					7.5	0.245775	0.086013	0.069517	0.102609	0.095098	0.078189	0.084944	0.082293
	0.470612	0.908861	0.538958	0.514263																																					8	0.257451	0.065885	-0.03043	0.097531	0.099292	0.045145	-0.01096	0.133388
	0.484952	0.668149	0.789587	0.71757																																					8.5	0.278043	0.067113	0.098296	0.10825	0.101534	-0.02064	-0.00974	0.137111
	0.531369	0.627207	0.555854	0.520684																																					9	0.298241	0.084275	-0.00041	0.129382	0.103282	0.041752	0.012219	0.166909
	0.491613	0.544807	0.647258	0.480652																																					9.5	0.294077	0.054008	-0.00798	0.123994	0.094106	0.072036	0.087866	0.121228
	0.489832	0.532113	0.640013	0.488195																																					10	0.285555	0.06329	-0.0814	0.156651	0.097446	0.039525	-0.07502	0.165043
	0.511132	0.812825	0.583376	0.548635																																					10.3495
	0.823971	0.68152	0.539626	0.489535																																					10.5	0.328179	0.058425	0.002502	0.141953	0.111956	0	0	0
	0.627291	0.749498	0.443211	0.554496																																					11	0.344528	0.149347	0.322311	0.255161	0.186154	0.348106	0.24012	0.596051
	0.922332	0.549816	0.81209	0.558031																																					11.5	0.501101	0.37438	0.581677	0.511518	0.46485	0.491652	0.352809	0.751235
	0.726353	0.60882	0.753917	0.4788																																					12	0.554376	0.465088	0.663233	0.581462	0.554094	0.542932	0.428759	0.744978
	0.566728	0.632154	0.627757	0.609396																																					12.5	0.544112	0.473534	0.66953	0.54232	0.550626	0.518189	0.322595	0.799983
	0.557393	0.643185	0.537335	0.490553																																					13	0.564655	0.469901	0.73003	0.595538	0.556048	0.603289	0.39995	0.870167
	0.624516	0.826267	0.625522	0.496687																																					13.5	0.580457	0.459752	0.64093	0.592458	0.55714	0.523243	0.468487	0.773612
	0.552406	0.765404	0.512116	0.49901																																					14	0.560788	0.469822	0.622862	0.554657	0.550407	0.531894	0.486387	0.787385
	0.586598	0.829345	0.498746	0.491283																																					14.5	0.569342	0.457945	0.581397	0.592298	0.568133	0.475289	0.408507	0.745486
	0.508292	0.57544	0.553757	0.513353																																					15	0.574984	0.458793	0.646848	0.596216	0.574211	0.481245	0.345259	0.777334
	0.727069	0.837508	0.566273	0.498452																																					15.2905
	0.534504	0.850999	0.514708	0.542784																																					15.5	0	0	0	0	0	0	0	0
	0.534737	0.691722	0.510194	0.504389																																					16	0.92883	0.966284	0.983945	0.947626	1	0.658162	0.60684	0.808574
	0.572202	0.899973	0.475937	0.628468																																					16.5	0.975827	1	0.94558	0.962018	0.998999	0.860498	0.806831	0.881138
	0.599866	0.493168	0.493617	0.695847																																					17	0.99294	0.982413	0.937634	0.958865	0.985797	0.750916	0.700773	0.881834
	0.646759	0.559576	0.484534	0.5169																																					17.5	0.982785	0.949914	0.875947	0.928571	0.962179	0.777414	0.793381	0.989879
	0.651123	1.00345	0.53805	0.511375																																					18	0.999193	0.964101	0.902014	1	0.938773	1	0.931718	1
	0.585864	0.754327	0.561294	0.63623																																					18.5	0.982161	0.90393	0.880209	0.931664	0.910186	0.919248	0.915926	0.953661
	0.499627	0.628277	0.586258	0.551769																																					19	0.972025	0.897853	0.890989	0.917505	0.899321	0.978388	1	0.941768
	0.489905	0.585175	0.607367	0.824041																																					19.5	0.966324	0.854512	1	0.892269	0.869012	0.996357	0.985228	0.898825
	0.554718	0.62976	0.436929	0.69515																																					20	1	0.86062	0.948541	0.904977	0.859654	0.960268	0.959871	0.888626
	0.65192	0.505614	0.447105	0.635862
	0.54188	0.509208	0.616736	0.597046
	0.529411	0.503588	0.574961	0.443473
	0.543706	0.779988	0.553149	0.51349
	0.857421	0.627701	0.549759	0.519973
	0.89625	0.539099	0.860758	0.512936
	0.548859	0.525544	0.473904	0.458246
	0.678617	0.959691	0.776783	0.468313
	0.500776	0.614837	0.50328	0.500523
	0.620719	0.994835	0.509964	0.449489
	0.566212	0.791153	0.520469	0.58373
	0.522452	0.642305	0.651769	0.510589
	0.532933	0.66705	0.494815	0.575521
	0.571859	0.619384	0.497958	0.663685
	0.559238	0.79484	0.526955	0.549618
	0.633591	0.650034	0.532524	0.660549
	0.728733	0.621567	0.530035	0.678411
	0.69588	0.607849	0.452684	0.469314
	0.693115	0.611108	0.543014	0.566211
	0.688705	0.555999	0.67438	0.542908
	0.669158	0.570289	0.581626	0.457784
	0.891013	1.04756	0.531754	0.534879
	0.567544	0.789604	0.590429	0.632934
	0.56714	0.876019	0.484422	0.549589
	0.619507	0.541168	0.500235	0.451173
	0.516771	0.554803	0.512465	0.541293
	0.541079	0.647107	0.582953	0.614337
	0.566798	0.691991	0.490478	0.456487
	0.892819	0.498003	0.513045	0.5206
	0.543512	0.61555	0.519869	0.523434
	0.5324	0.510869	0.480606	0.478136
	0.589656	1.10299	0.571826	0.629551
	0.515604	0.757752	0.472522	0.626226
	0.77772	0.603996	0.501552	0.513616
	0.936755	0.477364	0.600317	0.485889
	0.535158	0.481732	0.675263	0.568501
	0.582313	0.499041	0.540793	0.483445
	0.58564	0.547676	0.483267	0.488106
	0.589912	0.4897	0.523215	0.430713
	0.672544	0.622988	0.511209	0.590007
	0.619504	0.614624	0.515563	0.566827
	0.511047	0.750988	0.742419	0.545368
	0.761619	0.742516	0.555931	0.514219
	0.516396	0.547427	0.554638	0.65172
	0.525507	0.649989	0.578623	0.648546
	0.556944	0.653912	0.487243	0.507882
	0.582772	0.639765	0.592604	0.486338
	0.500061	0.520232	0.555394	0.504681
	0.573623	0.517277	0.57159	0.541498
	0.52338	0.49119	0.537283	0.531164
	0.567268	0.526569	0.522708	0.587698
	0.534915	0.49564	0.484164
	0.540071	0.484824	0.495008
	0.502139	0.488929	0.495236
	0.489534	0.626978	0.514247
	0.528138	0.995736	0.526354
	0.50002	0.741779
	0.549139	0.824298
	0.520945	0.65786
	0.523121	0.626057
	0.583182	0.507536
	0.599789	0.560354
	0.620264	0.530964
	0.696207	0.568159
	0.544356	0.563172
	0.495001	0.57535
	0.543762	0.532649
	0.540019	0.551462
	0.511872	0.558351
	0.512721	0.632674
	0.733311	0.561053
	0.801585	0.714771
	0.82347	0.499157
	0.610779	0.553704
	0.559056	0.615726
	0.635895	0.495348
	0.631979	0.776538
	0.506231	0.858817
	0.586635	0.598217
	0.530093	0.508099
	0.648835	0.577168
	0.616224	0.474837
	0.675569	0.494791
	0.527098	0.673238
	0.546475	0.660765
	0.545623	0.788834
	0.828047	0.47308
	0.624671	0.514654
	0.560059	0.526643
	0.656253	0.573655
	0.630844	0.602138
	0.67389	0.58352
	0.525909	0.619042
	0.575772	0.535403
	0.788497	0.512634
	0.49113	0.648849
	0.550746	0.576448
	0.465494	0.611136
	0.504328	0.59819
	0.517952	0.609835
	0.521897	0.988359
	0.647039	0.785117
	0.531312	0.758108
	0.588174	0.754185
	0.620716	0.532642
	0.706475	0.544495
	0.632776	0.80816
	0.930381	0.597957
	0.572541	0.499531
	0.569872	0.565083
	0.594377	0.526173
	0.496605	0.527746
	0.739804	0.496055
	0.584147	0.570057
	0.680345	0.662693
	0.552361	0.643495
	0.542896	0.524086
	0.62485	0.68028
	0.603972	0.514398
	0.549752	0.500943
	0.692301	0.686092
	1.01338	0.616057
	0.876541	0.802725
	0.710857	1.15911
	0.502426	0.502688
	0.564249	0.500718
	0.51103	0.489666
	0.524824	0.517062
	0.467535	0.609805
	0.646545	0.473671
	0.656455	0.533646
	0.633182	0.583466
	0.623803	0.507706
	0.627629	0.954531
	0.630587	0.534784
	0.69615	0.657921
	0.707681	0.781622
	0.531851	0.752671
	0.719055	0.616785
	0.501385	0.921903
	0.536779	0.543691
	0.514085	0.683262
	0.523377	0.811957
	0.578742	0.653273
	0.540918	0.594237
	0.496476	0.727146
	0.482975	0.608753
	0.881413	0.527364
	0.523481	0.600272
	0.728151	0.486973
	0.533915	0.612798
	0.538121	0.588274
	0.550567	0.822763
	0.534735	0.668965
	0.621887	0.627669
	0.637856	0.512434
	0.526687	0.602539
	0.756403	0.878513
	0.755736	0.657453
	0.546352	0.574967
	0.86784	0.538003
	0.627993	0.618683
	0.613733	0.543084
	0.55587	0.724433
	0.525342	0.793075
		0.486377
		0.852603
		1.02952
		0.53095
		0.547689
		0.561265
		0.567033
		0.811465
		0.601396
		0.663331
		0.717264
		0.542949
		0.748049
		0.707631
		0.511404
Number of values	217	232	108	103
Mean	0.61	0.6415	0.561	0.5488
Std. Error of Mean	0.007504	0.009119	0.008454	0.007619
unpaired t-test, two-tailed	0.00846875		0.2871
P value summary	**		ns
(*): p<0.05
(**): p<0.01
(***): p<0.001
(****): p<0.0001
ns: not significant
[truncated: 190 more columns]

## Sheet: Figure 3
Figure3 A																																																Figure 3A top right
Normalized RCaMP intensity																																																Normalized RCaMP intensity
WT	Time (min)	0	0.333333	1	1.33333	2	2.33333	3	3.33333	4	4.33333	5	5.33333	6	6.33333	7	7.33333	8	8.33333	9	9.33333	10	10.3333	11	11.3333	12	12.3333	13	13.3333	14	14.3333	15	15.3333	16	16.3333	17	17.3333	18	18.3333	19	19.3333	20	20.3333	21	21.3333	22		Time (min)	WT
	Cell 1	1.11609	33.8852	100	13.8603	6.66392	3.5594	2.11578	1.40145	1.00565	0.89416	0.80905	0.63627	0.95192	0.78338	0.84741	0.84578	0.89299	1.02976	1.28844	1.01869	1.00684	1.30872	83.6438	91.5192	22.02	7.2376	3.19397	1.96457	1.26357	0.78205	1.51899	2.02703	0.94643	0.71403	0.71737	0.68753	0.68309	0.86415	78.2642	78.6368	11.5864	3.91116	2.11561	1.41637	2.54468		-5.2	1.0576
	Cell 2	5.1167	3.91362	97.7669	100	97.1857	98.1049	97.9569	60.6913	38.2039	29.0805	24.4795	21.0809	17.0405	13.8686	10.924	9.61462	8.20744	6.08607	4.67943	83.1705	89.1091	88.7008	86.4482	85.7693	84.9495	44.3315	24.6524	75.9091	80.7987	80.761	80.1233	77.9451	77.6231	77.8765	77.6949	51.6468	26.3269	47.5173	74.5926	76.1996	75.3298	74.1446	73.7415	35.9376	22.9971		-4.9	1.05263
	Cell 3	5.79714	7.48768	100	52.277	29.5228	62.2317	24.7885	11.5438	8.88028	7.0405	5.50401	4.74953	5.11065	4.47271	3.75382	3.94741	3.29175	3.11641	67.4957	97.2986	87.7528	85.9301	8.1368	9.54956	5.59757	4.30325	3.56705	6.46592	3.44019	66.7747	81.1332	76.8583	7.78258	6.36838	4.04718	5.20866	1.50076	1.28807	2.3412	72.2714	68.9263	62.8151	15.5715	4.49522	1.92966		-4.6	1.04736
	Cell 4	2.50687	78.0898	98.8286	100	95.0036	95.0793	98.6007	83.1694	69.7518	56.4844	40.2633	25.1505	20.4834	16.2431	11.0307	8.8533	0.48674	0.062	89.803	94.0234	90.4853	66.5817	41.8702	28.5866	19.3513	12.3652	5.02315	79.5048	85.6333	90.9171	53.871	29.6723	18.3773	12.2986	5.05475	71.9447	80.8103	85.4146	45.6599	21.5297	8.77045	3.97154	65.6312	81.5175	79.4698		-4.2	1.04331
	Cell 5	31.7467	11.1824	97.8131	100	63.8446	51.2684	31.6346	17.272	10.8021	4.31432	1.09232	3.51584	2.48337	2.59644	4.11458	2.18372	31.2899	88.8652	89.1449	49.1219	29.1093	15.7934	9.80764	8.37659	5.39458	4.43983	2.05404	1.79214	87.8529	88.5511	84.3187	58.9975	36.4702	26.0478	14.7456	12.7868	5.98585	4.31493	7.65394	78.6531	83.1617	80.4902	71.805	43.3053	24.4621		-3.9	1.04233
	Cell 6	1.06344	8.04253	100	94.0668	92.1297	42.2769	31.867	23.0988	17.7814	15.0833	11.4334	11.1284	9.72267	2.28215	1.12165	1.62225	85.9934	89.2542	87.0079	84.6246	44.7056	30.0071	26.4908	25.637	17.6251	16.0107	7.58508	82.1667	83.1677	81.9934	77.8474	38.9586	20.5198	14.8695	13.4654	10.082	4.9637	79.6402	82.969	81.1786	72.2158	33.366	16.2949	14.0139	71.0079		-3.6	1.03534
	Cell 7	3.93905	17.8238	100	90.4079	86.4471	60.5974	19.5935	11.9514	5.25063	7.03169	10.5052	12.9528	12.0591	3.62347	4.10063	77.6754	87.5193	88.0248	34.8848	17.18	6.04656	2.20405	7.59967	75.0709	86.0507	87.3082	78.2324	85.0822	36.8544	22.3051	10.4472	4.22035	1.63217	38.5215	78.256	78.4039	71.978	80.7868	82.187	40.7495	13.8007	5.53385	1.92051	75.1798	75.9019		-3.2	1.02938
	Cell 8	23.7926	63.6476	100	88.4361	57.4744	23.5984	18.5466	13.9918	10.9328	8.45189	5.43714	4.44711	4.71522	4.366	4.33138	46.2457	97.2217	99.2575	74.6249	22.0167	16.2914	10.5224	7.61184	6.20863	6.83211	5.66355	52.3127	94.0809	92.0604	41.4995	15.0354	11.2283	10.1555	6.78029	4.51932	7.97369	83.4874	86.8273	83.4932	20.7713	10.7935	6.99261	5.44108	4.42282	81.2682		-2.9	1.03515
	Cell 9	0.86118	0.63387	100	41.0971	36.5462	30.206	21.7281	12.6416	7.23288	6.26105	3.09313	3.43895	2.95547	2.29814	94.4042	85.4032	51.4089	45.651	34.4988	24.772	15.2735	7.79548	3.77663	2.0599	1.43156	89.4051	69.9191	51.0765	41.0617	30.1533	21.4288	12.9282	7.14537	5.46562	3.56313	2.63623	2.23405	66.7874	85.2513	55.6885	41.2307	32.5634	21.3107	14.6547	10.0069		-2.6	1.05388
	Cell 10	1.56001	0.58458	100	99.1847	32.1864	18.3578	9.94379	4.96326	3.45977	1.91328	1.10447	0.77632	0.63082	0.77091	3.17448	97.0908	20.9456	12.8389	8.8872	3.19338	1.43464	0.82441	1.17381	0.4148	91.1954	27.3346	13.6931	5.15332	1.67604	0.61537	0.52911	66.2051	88.5048	19.1615	6.89927	2.32348	1.14692	2.11969	0.9649	84.6883	19.9649	5.88553	3.97796	0.92698	0.05262		-2.2	1.03442
	Cell 11	0	2.32084	100	53.8472	17.3436	16.9637	15.6188	14.0486	10.7169	8.36173	6.65217	3.75608	4.25318	91.5056	26.8873	24.4563	21.6972	16.3529	11.3171	7.55583	4.55264	2.70448	1.31749	1.00721	0.81831	0.66547	86.2444	33.1964	21.1455	16.7507	12.7265	8.05157	4.94425	2.76376	1.79141	1.02972	80.5151	73.3358	21.8828	16.316	11.3612	7.39822	4.53127	2.23676	75.0684		-1.9	1.02087
	Cell 12	8.28101	0.03908	90.5751	100	36.0503	16.6415	7.70438	3.95017	1.021	0.83398	1.11231	0	0.81282	89.0291	86.3946	24.8598	9.91483	3.79808	1.63948	78.4812	90.9413	55.4446	13.7527	3.73498	1.13588	0.57665	69.7989	82.9543	85.4162	23.9609	5.33448	1.8297	0.63144	55.2601	70.9111	71.4127	73.3125	23.9953	6.11561	2.83033	0.87618	7.42327	64.5395	68.8677	65.4422		-1.6	1.01839
	Cell 13	20.5191	14.4914	95.796	75.0821	31.2162	16.3698	16.9262	11.8569	4.48047	3.69894	0	16.928	77.1791	100	64.2521	41.7356	11.9124	6.72745	3.36085	1.18944	92.9496	92.7019	90.7405	25.7187	15.2741	7.85769	5.36145	17.562	47.8268	86.0499	74.9836	71.1773	30.9423	16.5339	7.86726	23.2596	37.5586	74.9391	69.7861	60.098	28.3351	20.8607	12.2954	5.59723	1.66566		-1.2	1.00298
	Cell 14	0	0.41565	100	97.943	53.7224	26.5954	25.142	22.8279	18.1727	14.8021	10.8067	8.96727	89.4959	97.1245	45.018	37.3063	33.1896	28.0396	22.7052	70.0331	89.1008	76.4043	42.007	36.2539	31.3671	25.7855	88.4745	87.002	78.9519	40.6803	34.6311	28.3088	23.1152	21.8215	70.7927	80.7815	86.1291	71.0721	39.0188	32.0358	26.914	23.945	18.6429	14.7038	17.3447		-0.9	0.99945
	Cell 15	9.49351	10.3384	100	25.4764	18.3524	11.1233	5.91208	3.18308	1.64347	0.9025	0.56596	1.72552	94.661	27.8239	8.13674	3.98566	2.58686	0.95481	0.66327	0.66442	26.1515	5.0623	11.5738	3.85283	88.5217	13.6595	6.46013	2.69066	1.35883	6.12783	8.99892	86.4036	11.7893	4.28361	2.60556	64.0774	29.3249	14.007	4.03062	1.30724	80.6141	9.55589	3.84056	7.3757	10.4151		-0.6	0.995075
	Cell 16	0	0.6916	100	76.4876	49.9165	13.0108	62.5378	7.96089	8.01196	4.99435	3.29291	2.11948	98.5238	19.0219	7.27526	5.71475	3.01188	2.99244	8.01754	75.4837	28.4734	9.46891	5.85833	4.98177	4.77843	2.98855	84.4919	94.4682	19.1858	9.03332	67.5498	14.3462	9.7791	84.6891	93.2593	87.4651	33.871	16.5983	9.94967	6.74222	4.74855	90.5504	65.5583	14.1184	6.42817		0	1
	Cell 17	2.71763	75.2366	73.9803	12.2766	6.23088	2.94507	3.70114	4.48602	1.98142	1.83198	0.70549	88.0475	89.6981	7.28043	4.19105	2.26578	2.28617	1.19104	0.65285	2.5182	82.453	57.2791	8.2029	4.31629	1.95175	1.06067	0.27705	0	25.2017	73.5302	72.2691	10.7674	5.42342	2.61317	1.64756	0.8134	6.60406	1.88313	0.32947	58.5835	63.5848	64.1215	10.6133	5.78716	2.7135		0.3	0.992805
	Cell 18	4.32079	29.126	100	3.74128	2.69319	2.38767	2.09426	1.85115	2.87897	4.67343	12.412	84.0377	79.8034	79.6851	14.3516	7.65633	3.42971	72.005	80.7449	76.2702	64.9239	7.80958	3.11791	2.79981	66.5398	64.0722	52.2998	49.8469	48.129	25.0199	3.45338	2.41701	1.98514	1.78969	52.0854	59.7751	51.4849	47.2684	41.5606	35.2464	2.34269	1.68025	1.47079	46.0443	37.4242		0.6	1.01598
	Cell 19	6.85631	7.2957	77.9885	100	87.4048	9.48434	28.256	7.5021	8.99002	8.09719	5.99437	83.4876	76.985	8.77298	9.21873	7.18435	66.4998	27.5218	8.60464	9.40262	7.65408	50.4516	42.1739	6.05663	6.76974	6.3225	67.2417	9.16445	0	1.62792	68.9345	24.0916	11.1552	8.23877	7.52032	67.2492	57.9575	29.9708	25.2467	8.86366	43.5347	67.7656	6.79169	5.93163	5.9508		1	1.17978
	Cell 20	11.6044	16.8477	82.3951	92.9803	92.2275	87.5124	89.7753	63.0162	44.222	29.1118	17.446	82.2952	82.3768	59.0306	37.2667	21.2152	65.9552	76.4097	79.8207	54.8758	32.6133	55.9889	74.2003	72.8373	35.2939	17.8436	70.148	70.9867	41.3162	18.2507	81.9057	100	63.0449	27.196	15.2156	64.3656	63.9699	63.1422	34.4351	14.3482	36.9608	55.0413	56.9537	27.6854	9.72541		1.3	1.13874
	Cell 21	12.4188	6.3458	93.1058	11.9197	6.01265	23.0668	21.5231	14.7811	7.85583	4.75582	3.08794	77.6086	16.2379	80.6068	17.251	100	17.3207	10.6907	7.78396	4.4837	84.1292	85.2352	86.8982	19.7522	12.3433	5.18714	2.9661	61.5702	81.2075	85.7475	32.0342	15.4382	6.02799	3.15113	1.2688	72.1826	80.1412	86.0615	61.4479	16.3602	7.17254	9.45871	4.73409	1.43382	0.47181		1.6	1.0397
	Cell 22	0.44396	4.29399	87.5828	99.2804	100	49.184	30.9264	16.4942	7.55296	3.16248	49.7477	81.3036	83.0167	41.9676	21.6449	10.2824	13.17	88.7204	91.1659	48.0981	24.5389	10.1969	4.49942	2.62089	68.6862	82.8715	66.9401	25.7333	61.6052	77.6386	76.2448	33.2668	14.6795	6.59319	36.8062	75.7131	75.8646	33.6356	67.4329	78.4759	67.4973	22.7913	10.3814	4.5095	71.4461		2	0.98476
	Cell 23	7.73267	11.8018	100	85.8225	58.5769	39.2288	22.933	11.2419	4.89537	3.4546	94.5719	58.8561	31.1698	14.198	5.07361	2.48993	38.457	92.2567	39.348	13.7722	4.31578	2.28214	1.4158	69.6588	75.2883	13.3317	4.04008	1.95839	1.30578	1.04747	84.4253	16.3488	4.03871	1.65197	0.9549	1.25406	39.0592	16.9867	4.9777	1.90538	1.13697	0.68155	56.9497	60.3128	5.37847		2.3	0.974667
	Cell 24	16.0544	12.2747	100	94.3835	62.3482	42.8251	27.1386	14.25	5.56271	2.25338	93.8543	74.8269	48.7121	29.7267	13.2839	5.42733	39.1395	92.4911	46.3172	19.5812	6.47069	2.46203	0.8815	89.6501	79.9592	33.8856	14.064	4.88654	1.60348	0.4733	85.0047	49.1543	16.7465	4.60924	1.1737	1.07914	82.3027	42.5118	17.2567	4.93216	1.59923	0.49712	61.5499	75.1582	23.9871		2.6	0.983181
	Cell 25	35.5811	24.2974	98.6556	100	91.5301	64.5722	42.4335	23.761	12.1939	83.4382	94.341	93.9821	63.1476	38.5278	19.2281	9.73065	3.13966	1.66424	85.1001	86.9705	84.4409	47.4586	25.7175	46.6784	84.6631	64.8005	32.2595	16.3403	7.15052	73.3574	85.1298	84.9985	50.859	26.2894	11.5389	4.47031	78.7167	80.4021	59.2124	29.8613	13.7097	74.1604	77.4344	55.7478	23.8959		3	0.985726
	Cell 26	19.8127	17.5979	97.3212	100	91.8466	66.0665	45.1214	25.3264	11.0673	77.8815	95.2764	96.2249	66.8928	42.6949	20.9267	10.3211	3.09866	1.77144	88.1122	90.4514	90.0358	53.7554	30.6544	35.8084	84.6667	64.1127	31.2819	13.41	5.4147	68.7236	82.1697	82.6069	51.2422	25.1011	9.43785	3.07229	77.7602	79.9384	60.4804	27.7721	11.0024	74.0047	78.116	56.9367	21.5611		3.3	1.17819
	Cell 27	15.6922	6.7606	90.5917	92.3759	14.5464	7.27181	4.43607	1.39971	4.66153	91.5356	90.6644	18.5161	3.36751	4.59235	3.31124	86.2187	90.8785	85.0979	8.27498	2.23197	1.31508	4.78967	63.9564	87.0747	89.3384	81.2052	76.7627	75.5365	13.5483	10.0156	61.9436	85.6672	80.9377	76.7533	70.3508	67.8827	66.9223	70.6711	72.9011	71.8799	71.439	70.0806	71.9858	68.9767	67.2828		3.6	0.990676
	Cell 28	20.689	37.9893	90.9998	100	72.9051	26.0401	19.1539	31.3254	70.656	99.4455	38.2757	31.6396	23.8024	4.66472	81.3369	67.3174	21.851	23.08	69.6861	98.29	64.3946	18.1518	10.1502	6.35561	66.7554	81.1957	51.8144	15.8081	79.0435	31.6691	10.3213	6.1936	60.6858	86.5013	83.3124	14.9145	7.14165	39.7641	75.6968	72.3942	35.7901	23.6276	60.1334	80.2728	80.3334		4	0.998141
	Cell 29	14.1565	27.4702	99.1508	67.0214	26.2747	33.3985	17.225	18.0147	7.47448	100	78.3488	28.8853	8.63993	2.0994	0.28439	56.2891	99.4017	62.8494	23.511	7.07469	2.4343	6.10973	96.2467	55.2163	18.6218	82.4279	98.3454	35.8366	11.8502	6.01106	71.7613	95.309	59.3191	24.0604	13.6909	91.4931	61.4412	19.3814	6.06252	2.77967	83.2749	90.1203	46.1457	17.1403	12.4436		4.3	0.958207
	Cell 30	4.52764	10.2564	93.1683	96.1239	81.7256	9.75845	4.81778	2.59679	70.2639	78.599	81.4047	77.6376	9.90856	3.66012	2.48178	68.5928	57.9933	50.6258	46.0265	47.3181	20.0887	4.14143	2.99942	2.15175	1.74503	52.1035	55.577	47.9273	41.9075	40.7344	35.6383	2.79884	1.88203	1.76928	51.4622	45.5574	39.4373	34.7594	32.7866	29.7576	2.36938	1.34113	1.20727	1.44768	43.1598		4.6	5.02825
	Cell 31	10.2662	7.57224	100	20.975	11.0689	6.01532	4.1352	4.48288	84.1181	18.0784	8.25522	4.51536	2.58521	2.0418	76.0317	39.7492	12.6984	5.85736	3.63386	2.0742	2.02436	70.3235	83.4244	47.2308	12.8415	6.57413	3.79129	1.83918	55.7894	73.4007	78.5747	14.1679	7.28673	2.86293	1.19762	0.34158	13.9066	56.3123	60.1567	63.8053	20.1921	7.40981	3.28283	1.5894	0.58628		5	4.99488
	Cell 32	23.6626	18.3446	92.7078	91.7988	100	22.4653	8.9671	52.5026	88.924	91.8569	18.0193	8.76963	29.0481	81.363	84.2393	22.5249	8.06224	6.99775	70.0415	73.0508	74.7099	15.861	5.83211	8.19525	68.4576	69.2239	12.0272	3.94083	3.18957	63.9111	60.6482	26.3164	6.84517	2.49869	2.99405	3.17823	8.37997	0.84442	3.9707	1.58527	55.5676	59.1227	9.57642	1.9535	0		5.3	2.25198
	Cell 33	4.44884	2.60019	99.135	32.1748	29.3014	23.9935	11.7434	100	14.2494	5.08486	3.39479	0	95.0586	27.6143	4.98571	0.76219	99.2725	18.8171	2.37163	2.84509	3.29747	58.3512	22.7951	9.13445	1.60152	92.4014	25.5518	2.39079	2.55221	3.37422	73.2274	22.872	6.42334	4.04543	60.5336	42.3694	18.1372	2.91066	2.26299	1.62257	80.9324	24.9474	18.349	5.17125	4.02672		5.6	1.68584
	Cell 34	77.5506	22.1916	97.1465	100	12.3518	10.8865	91.6762	15.4556	10.033	89.4214	64.5705	18.8283	11.7507	7.26109	16.3894	87.1403	96.363	95.2805	34.0741	22.6028	12.831	56.4545	90.395	92.0324	31.8417	17.7151	8.17822	79.3085	84.9855	62.1514	18.9642	10.5633	4.68235	76.1796	77.5297	76.2641	76.7416	22.4437	12.5281	4.4262	0	68.2332	71.8553	71.4247	70.0938		6	1.34137
Y122A	Time (min)	0	0.333333	1	1.33333	2	2.33333	3	3.33333	4	4.33333	5	5.33333	6	6.33333	7	7.33333	8	8.33333	9	9.33333	10	10.3333	11	11.3333	12	12.3333	13	13.3333	14	14.3333	15	15.3333	16	16.3333	17	17.3333	18	18.3333	19	19.3333	20	20.3333	21	21.3333	22		6.3	1.13747
	Cell 1	15.5643	30.9696	94.3768	58.4753	41.8004	40.3955	35.0203	25.6596	21.7224	15.5396	9.61331	8.34964	3.85167	2.76725	4.91409	3.76619	93.9595	98.7083	53.1871	35.0041	27.0324	19.724	14.1999	8.87228	11.4844	7.77441	63.032	91.5839	96.603	50.5629	36.2918	26.9348	21.7275	19.1821	12.9539	10.1937	7.28567	83.8018	87.5145	88.3404	52.9797	35.0572	27.1088	20.9049	17.5841		6.6	1.07592
	Cell 2	1.50386	1.00982	72.6988	100	91.4313	89.994	89.7039	45.2566	14.2137	5.79081	2.34295	1.10316	0.403473	0.097085	0.0604635	0	72.3789	83.4287	86.1348	86.0987	23.447	7.09228	3.1614	1.79677	1.01611	0.902544	54.4037	74.9844	76.6308	77.5487	78.1993	10.7787	4.72795	80.1377	83.4975	54.7091	10.4393	4.29532	2.32495	1.90861	69.4305	75.223	75.248	75.3991	74.9038		7	1.0126
	Cell 3	59.8775	67.9	89.8445	69.1328	53.1295	51.488	46.2177	45.1166	55.1908	46.3672	53.1545	45.1872	47.9861	67.8368	81.6285	84.9522	47.9387	42.6852	49.6519	44.194	83.5736	73.9121	51.161	43.4942	43.5966	93.3165	70.6708	47.3344	41.0328	47.8899	47.7496	40.1775	48.7056	87.7301	75.2655	53.1926	47.5827	46.6479	39.2637	39.1144	52.9795	58.5982	100	63.6865	41.929		7.3	0.979491
	Cell 4	0.42873	0.087124	91.7945	100	70.3516	80.6185	26.883	14.9841	7.92053	42.2965	51.0769	12.6244	4.42482	3.78365	3.90518	97.9546	47.4423	15.3369	5.15179	84.43	61.7534	19.1267	6.58892	64.135	97.8074	36.2754	15.4714	52.3819	68.8097	21.8981	7.13463	94.5672	40.6352	60.5086	82.8032	31.0881	12.4739	5.71743	3.92547	88.5041	88.0878	34.2862	86.892	49.6554	19.7891		7.6	0.966057
	Cell 5	48.3744	12.361	84.9039	25.2481	17.1602	7.76554	13.3329	3.53013	1.81925	24.6101	3.91526	1.6907	1.16249	0.866689	100	21.2121	6.4449	11.999	3.81012	1.286	0.792059	97.6215	21.2452	2.83861	1.49808	90.2281	17.4084	2.7312	1.03403	1.15204	58.8191	95.0304	6.56165	1.37555	1.0967	66.258	89.4847	5.8208	1.48492	1.01064	1.2554	85.0384	10.2924	1.17681	0		8	0.9601
	Cell 6	0.155701	7.65666	98.4499	78.1274	73.5788	72.1512	4.63992	1.27706	0.813149	0.715448	0.530354	0.42617	0.544814	0.523339	100	83.177	62.0753	1.85812	1.10612	0.959229	0.587884	0.292458	0.277466	75.8068	73.2585	60.0519	43.2215	37.324	9.16682	1.32391	0.615705	0.629577	0.516722	0.335354	0.275159	0.322355	0.564601	61.0889	40.0927	27.8294	26.1351	26.903	26.2953	23.5106	24.7769		8.3	0.965835
	Cell 7	49.4379	31.4217	99.6356	61.9365	25.709	16.7173	7.84689	3.9035	1.76098	0.825637	0.563545	51.0895	98.2806	100	29.1286	9.78186	4.01043	1.66978	0.903117	0.32621	16.2134	85.6994	76.662	11.857	4.51113	2.0699	1.17519	76.9465	85.0829	20.7508	5.93493	2.33151	1.29709	65.6077	87.2025	51.6179	13.5776	7.6023	5.62054	75.9281	84.542	20.6212	5.15802	2.12368	70.1831		8.6	1.06424
	Cell 8	37.2774	29.1398	97.1287	100	91.1388	70.0517	53.5373	37.2904	24.6382	15.0541	9.85119	17.2792	95.9168	96.5636	73.397	52.82	33.7341	28.3097	93.2385	75.0117	46.5633	28.5903	17.3778	88.1444	91.2226	53.0527	28.3407	16.79	50.2993	89.758	45.427	23.2136	15.5407	83.043	74.993	86.9753	44.6074	22.7439	11.5439	8.10635	45.5353	82.4945	46.0645	20.6037	10.7098		9	4.90915
	Cell 9	4.2323	16.3835	98.9976	37.9293	38.518	26.8664	14.8187	9.43388	6.07947	6.16525	3.95764	3.18109	99.5368	100	30.0574	18.7494	12.6755	7.42996	5.03898	2.29648	2.23545	2.29054	3.69812	56.5855	87.4968	25.2178	17.6503	12.1671	7.07603	4.10762	3.46688	2.43135	2.56851	59.7179	89.5433	56.1168	19.8944	9.45723	6.83469	4.53522	3.09059	4.1869	4.09615	81.8798	84.9051		9.3	1.79178
	Cell 10	31.0556	25.289	95.7356	100	91.198	71.8483	54.3662	38.7048	26.4653	15.2082	10.2548	12.5099	97.0263	97.349	71.7346	51.1815	31.6176	24.6956	97.1354	73.7601	42.1673	23.9367	13.3162	90.1849	94.2264	49.206	25.8438	14.6711	58.5101	90.0361	43.7789	21.7236	14.2687	86.2263	71.4291	86.802	40.748	19.8104	10.3859	7.89048	49.5799	85.2268	49.4913	22.3394	11.9922		9.6	1.4599
	Cell 11	12.6563	4.89192	100	40.4834	14.5248	7.01047	4.07507	3.17553	2.43869	1.82946	1.61443	2.31136	93.7705	82.6832	15.5164	3.6063	1.9458	1.41329	12.7504	94.1453	21.7968	3.81984	1.99226	59.0401	65.0166	4.92922	1.18314	17.3872	86.2278	11.8452	1.79012	0.42035	57.1875	77.4204	3.77828	1.26284	0.518281	0.0404744	72.9543	37.9044	1.89577	67.4869	27.5473	2.79885	73.1876		10	1.29811
	Cell 12	1.17161	0.976367	100	24.7461	8.72285	4.62808	2.23813	9.79898	2.22003	5.48148	2.91177	89.2221	12.5143	5.43357	69.6132	32.568	10.6289	4.33548	2.90938	2.42908	2.03445	11.0035	89.3924	13.6606	14.2898	5.15969	3.23113	2.38983	8.36904	91.6141	24.3173	6.55845	3.70412	2.67516	2.49704	59.0224	83.5015	17.9567	6.15316	3.11067	2.42116	2.0742	80.897	32.339	7.07867		10.3	1.06501
	Cell 13	0.983361	1.10264	100	67.0561	16.773	19.4132	20.0162	18.6551	13.3171	9.70937	19.7308	98.8159	48.157	33.7463	22.801	14.8026	8.74974	5.56006	3.18916	1.88549	1.67819	94.5405	96.0829	24.8646	17.349	9.88389	5.65135	2.89408	1.32151	1.23195	1.08388	0.962204	53.4433	83.097	23.4916	14.5793	8.7265	4.05205	1.7369	1.03087	0.708845	0.936633	54.4333	81.3869	50.8299		10.6	0.993008
	Cell 14	13.0054	8.9346	47.9751	19.2335	16.1318	8.42228	2.10127	0.605051	0	1.35827	0.141944	91.0639	14.4879	6.78237	3.86695	3.51341	2.68068	97.8555	13.5666	6.26608	1.54156	0.916029	0.382918	1.46184	61.3256	13.8516	6.91358	4.56945	3.08566	3.24494	100	18.6467	8.11179	4.66669	3.41043	0.810373	0.303263	84.7102	43.031	12.4704	4.75021	2.51759	61.6959	59.33	13.2406		11	0.968026
	Cell 15	9.69154	8.18172	34.4483	14.9899	20.5443	9.77025	3.22521	1.23914	0.879986	2.4597	1.84801	87.9573	10.5531	6.57467	5.73448	5.7421	4.81232	97.4192	9.84073	5.97244	2.26987	2.09988	0.99402	1.97434	42.8134	11.3206	6.22352	4.8739	3.60792	4.63656	100	14.7498	7.42879	4.70463	4.04376	0.977518	0.181162	83.5138	20.9269	7.69668	3.15648	2.14272	63.0257	39.6121	7.94864		11.3	0.98233
	Cell 16	11.1012	56.616	98.3517	99.9125	100	82.7255	66.544	54.6686	44.5116	34.0838	91.0643	93.0055	92.8237	65.1634	52.4336	41.1576	76.6805	87.6756	88.6479	63.3056	51.4235	40.6437	65.1188	84.6413	85.2904	73.3927	49.2493	38.4276	68.6494	81.2156	81.0622	59.5565	42.3365	33.6763	26.457	73.3998	74.4376	74.9405	58.1475	38.9676	28.5956	70.344	71.4286	52.4305	35.6004		11.6	0.951256
	Cell 17	21.0563	23.5247	99.8047	100	59.8485	39.7016	31.331	15.7567	6.20351	4.85681	94.5646	81.1037	39.5132	12.4098	4.34771	94.6272	60.9168	26.8276	10.3611	5.39612	2.89907	2.63309	84.4273	59.9387	13.3338	12.257	77.5233	86.3797	18.2076	83.4675	32.2261	14.1286	4.05642	3.9827	9.09038	75.8516	84.4976	29.747	15.7343	67.2927	65.162	16.6685	8.58857	8.95096	7.02614		12	4.66779
	Cell 18	0.276844	0.104671	95.6052	100	54.2031	39.9833	28.5088	17.6676	10.3983	6.00402	2.9353	71.0984	94.8863	98.3671	97.2864	46.6833	30.227	15.9718	9.74582	4.8187	3.01947	1.85652	1.241	2.97269	87.6689	90.6019	90.359	57.8198	27.894	15.4491	7.91699	4.56818	2.50906	3.78217	1.59566	82.654	86.6785	85.05	85.5691	68.1192	25.4587	13.2193	6.49257	3.72292	4.06724		12.3	2.05335
	Cell 19	29.6027	11.262	76.932	4.64289	5.025	4.42141	3.23646	2.55589	1.81741	4.97912	82.2286	18.8905	7.03256	4.0875	2.88451	2.03959	2.0096	1.95104	1.87181	100	6.58046	2.69203	1.88391	1.39571	1.07348	77.343	5.49897	2.38829	39.2121	25.1077	5.6122	3.14656	1.83153	1.10605	0.798435	0.450403	92.1374	5.71107	1.55476	0.301446	0.746664	0.651008	0.859145	29.0764	97.6758		12.6	1.49487
	Cell 20	82.664	24.8371	85.0147	1.17754	0.878454	0.8564	0.796908	0.519683	0.673313	23.7146	67.6246	4.49806	1.47074	1.06262	1.13338	0.835614	0.944333	1.11223	1.36664	100	2.27977	1.52167	1.42645	1.0648	1.14436	75.4459	1.91011	1.26635	37.4097	11.4355	2.61113	1.73865	1.85904	1.75947	1.88038	1.98284	99.0633	2.80803	2.33477	1.88638	1.76188	1.2892	1.27417	27.2733	95.6411		13	1.14525
	Cell 21	0.779885	79.6271	100	97.766	99.3561	40.962	11.1613	4.80958	51.1438	86.2456	88.961	13.5721	3.37255	2.17764	83.2212	85.4824	30.4659	3.83134	1.45394	53.229	75.5847	80.369	88.0071	45.9911	3.23721	0.770437	0.208711	67.1309	68.9546	73.772	78.6724	68.0117	70.3679	12.1038	1.81932	0.981299	0.917079	0.77063	51.3067	67.2985	65.4614	65.0794	61.8439	62.5189	55.2629		13.3	1.00289
	Cell 22	1.04878	1.42989	78.1464	100	50.3271	62.1102	16.706	9.05019	5.16558	65.3511	55.2531	19.9918	3.36816	1.44222	2.98108	82.8968	18.6537	5.28601	0.689024	0	67.4986	40.439	19.2588	79.9761	13.4354	2.59461	0.501224	0.13944	74.8419	19.6238	18.686	74.5071	44.618	16.7675	3.44314	1.14268	0.690242	2.34748	2.32327	69.5469	72.6836	38.5668	18.7541	16.4935	72.9322		13.6	0.959468
	Cell 23	21.5723	13.1402	57.6876	57.7863	47.5999	34.9221	25.2529	17.4404	10.691	48.5451	47.0202	51.9103	48.9566	45.4557	42.962	100	76.3984	54.1708	44.1635	35.7463	29.8507	70.5599	58.663	42.038	28.2524	22.8108	19.5144	62.0928	47.3105	28.4688	20.4625	18.0867	19.021	53.6121	32.6211	31.3949	28.9942	23.338	37.2012	44.129	16.2927	10.512	9.50885	8.06655	33.8998		14	0.955936
	Cell 24	16.3885	12.0713	61.5714	7.51038	11.723	11.1205	3.94943	2.14958	2.59687	78.1382	17.4156	9.87966	5.45244	3.35453	2.34106	100	18.1538	12.4359	7.04838	99.4006	65.1905	31.1628	22.5063	36.0647	96.5913	36.1382	28.645	19.5047	12.1307	50.4705	94.1205	87.4812	35.7341	25.6031	20.2359	63.5248	93.3254	91.8242	45.8392	31.4652	24.5179	16.808	87.1114	90.5961	91.198		14.3	3.6447
	Cell 25	1.27732	1.08225	100	61.0706	27.8243	19.7508	10.9724	6.14961	72.5018	44.2744	24.2034	10.9857	5.19992	2.59623	71.1968	42.2376	15.2876	5.61281	2.21242	2.39134	67.2916	30.2512	33.3118	29.324	9.77258	42.6254	57.6689	10.0463	3.12377	0.859913	0	47.2086	38.8337	7.2487	19.9637	20.8245	26.3632	77.7077	15.3904	7.43448	2.59188	0.942387	0.46268	57.6778	13.3969		14.6	4.55764
	Cell 26	14.4793	65.5614	95.7335	16.517	12.8689	8.49783	14.7684	7.74028	94.0206	58.7016	15.58	13.5781	72.0446	69.9245	17.0605	17.3353	93.6577	14.5367	76.4738	77.0627	32.9009	57.5689	85.2764	20.296	49.238	25.4616	20.8004	17.9259	79.618	9.4346	68.7453	68.4273	20.265	76.0686	33.9644	10.7304	9.76278	72.4521	35.5568	72.2698	61.9741	10.9858	64.1256	62.375	8.96971		15	1.71874
	Cell 27	15.6152	32.4579	85.1954	14.3463	12.0537	11.7624	9.75751	8.1625	89.2727	39.4099	10.3617	9.48172	8.01243	7.7123	7.99536	8.30445	82.4904	16.6784	13.6665	9.40409	8.34099	99.9595	26.9686	15.4904	91.7188	26.488	17.5703	13.6393	15.9535	12.801	12.24	11.6865	93.8346	58.6823	21.3506	14.075	11.2801	11.5774	12.9987	92.3725	31.416	17.993	14.5562	16.5231	15.7913		15.3	1.21673
	Cell 28	7.28624	11.1303	100	11.8788	20.6217	10.3823	80.3762	9.11886	92.0391	7.55522	15.8811	77.9884	12.5971	8.51508	6.91002	5.77649	4.87381	69.9132	20.4174	6.00666	4.90133	5.06769	62.1846	55.8958	6.70607	4.93665	4.44581	3.44893	69.8416	4.77414	5.13164	3.47263	22.6823	20.9352	56.3628	63.6409	6.72717	66.6056	8.7515	6.58158	60.9763	22.0991	6.12941	4.74806	4.56897		15.6	1.0294
	Cell 29	9.89532	30.4632	49.0016	23.2231	15.4612	10.8408	7.0891	5.20003	88.2819	33.2442	15.1809	8.37372	4.8912	3.69035	5.4398	7.09496	95.5226	17.1324	8.54423	4.38852	7.49392	100	26.3533	10.3136	88.8717	18.7174	10.8027	6.33629	8.17175	6.95155	6.44039	4.45359	88.8302	42.7738	9.76507	3.34905	0	2.23383	3.79939	87.9257	22.7343	7.68357	3.88583	6.03036	2.73404		16	0.981229
	Cell 30	28.782	22.7175	46.6473	23.2203	19.5115	19.1837	31.2788	89.3334	34.6588	24.1975	20.4637	29.4958	57.0841	36.1993	27.2042	22.0346	19.1258	41.3026	31.7589	25.0031	18.9814	73.7796	31.0956	34.7687	100	41.8511	37.244	31.6693	24.8118	22.7386	21.8965	17.3671	82.1513	79.4442	40.1569	31.2065	26.7193	21.3674	23.5678	97.1371	70.4541	44.6945	28.1658	23.2288	19.2044		16.3	1.02105
	Cell 31	18.3897	60.4886	82.9698	43.0853	28.0722	19.1855	9.35038	91.6732	69.6154	52.2282	21.4812	15.6881	78.0868	25.2021	11.1642	100	48.8967	30.7657	22.4512	19.6258	93.9815	45.016	24.9317	5.95731	74.6818	32.8365	11.6992	26.2454	76.7198	35.5897	11.8676	6.169	58.2718	64.4455	17.1144	18.0369	93.4157	47.9535	10.4278	6.71199	61.9769	52.7391	13.3124	5.8085	44.7497		16.6	0.973777
	Cell 32	4.00536	3.21555	100	4.01842	3.38693	2.45009	1.97047	91.3159	3.833	3.64313	3.41589	96.4874	8.04077	9.7967	5.86683	5.99201	3.87782	83.9885	6.22169	7.34033	6.04137	5.08939	37.9384	74.6498	8.22804	6.32923	5.17263	2.32495	1.44985	76.1027	13.0794	3.88896	4.04151	3.40834	75.9816	39.5836	9.84834	6.79094	3.79981	2.77386	1.58374	0.695556	60.4559	54.9075	10.8632		17	4.40139
	Cell 33	3.43677	42.361	100	18.0312	7.0594	1.85841	11.1238	94.4465	5.15606	79.1279	88.0662	9.18504	1.78167	0	75.5875	78.327	74.641	69.9495	5.30656	1.00687	72.5065	75.8906	66.3266	59.9346	56.9504	24.0043	4.1242	9.75888	66.9641	65.9941	61.0402	56.3249	52.2961	49.8345	50.0596	48.2766	48.0221	48.8621	44.2649	39.911	40.0234	39.4091	39.0241	37.141	35.3079		17.3	1.75163
	Cell 34	9.90229	12.6738	88.7665	23.6525	19.879	9.95499	7.21823	54.4488	84.4625	74.5633	17.9518	13.7633	10.5385	11.2879	29.0687	87.1415	18.1069	26.9101	54.6643	81.3189	17.4109	39.933	46.2409	74.4267	18.2175	23.978	77.5563	47.3123	70.6257	82.3038	73.5773	28.3332	100	66.1222	55.3751	76.8203	61.7177	30.9579	44.8134	33.4622	50.5573	95.5297	17.6838	11.5212	40.557		17.6	1.17523
																																																18	1.09713
																																																18.3	0.972225
(*): p<0.05																																																18.6	0.936429
(**): p<0.01																																																19	1.66652
(***): p<0.001																																																19.3	4.20199
(****): p<0.0001																																																19.6	1.62847
ns: not significant																																																20	1.09146
																																																20.3	0.968698
																																																20.6	0.936713
																																																21	0.940286
																																																21.3	3.38345
																																																21.6	4.06672
																																																22	1.21353
																																																22.3	0.992979
																																																22.6	0.947767
																																																23	0.934275
																																																23.3	1.00811
																																																23.6	3.89269
																																																24	3.21272
																																																24.3	1.14649
																																																24.6	1.05739
[truncated: 105 more columns]

## Sheet: Supplementary Figure 1
Figure S1 B					Figure S1 C					Figure S1 D
Normalized Recovery					Half-time (s)					Log10(Dapp) (μm2/s)
Time (s)	cAMP stim puncta	Basal Large Puncta	Bulk Cytosol (cAMP stimulated)			Stimulated Bulk Cytosol (A)	Stimulated Puncta (B)	Basal Large Puncta (C)			Stim Bulk Cytosol (A)	Stim Puncta (B)	Basal Large Puncta (C)
-6.969	0.990639	0.953321				2.7777	6.12754	103.503			-2.41892	-2.40001	-2.78567
-6.469	1	0.963758	0.937514			1.36842	1.81852	20.3777			-1.63735	-1.77307	-1.95026
-5.969	0.990787	0.961143	0.865759			2.6021	16.661	28.3972			-0.95601	-2.83442	-2.17545
-5.469	0.992376	0.973528	0.876817			1.88176	1.79781	52.4238			-1.2928	-1.76809	-2.43231
-4.969	0.998234	0.967318	0.826513			0.584466	3.58234	10.808			-2.02642	-1.84144	-1.83494
-4.469	0.945669	0.981553	0.885419			1.07595	8.014	53.4506			-0.80683		-2.45013
-3.969	0.95123	0.976055	0.846407			3.18762		12.7868			-1.74966	-2.49821	-1.81955
-3.469	0.971314	1	0.837021			0.887706	4.92887	28.6306			-1.85009	-1.98002	-2.25802
-2.969	0.976062	0.990626	0.864879			0.698308	8.31022	12.7489			-1.55713	-2.05761	-1.82765
-2.469	0.965959	0.988036	0.901851			2.57283	1.25391	17.2215			-1.28557	-1.38553	-1.75691
-1.969	0.952815	0.975786	0.936065			0.930736	3.60114	72.5414			-1.85145	-2.06979	-2.58276
-1.469	0.97535	0.968565	0.937331			0.903371	2.66441	7.5796			-1.36915	-1.80842	-1.53813
-0.969	0.967338	0.96248	0.932008			2.29223	0.884353	25.2955			-1.06224	-1.58608	-2.12522
-0.469	0.944347	0.966071	0.917721			1.77853	10.3075	25.8107			-1.52362	-2.39597	-2.07028
0.031		0.00505566	0.909817			1.11986	7.55243	33.7659			-2.19564	-2.54512	-2.25066
0.53	0	0.00143115	0.959011			0.967542	1.65078	17.8619			-1.53244	-1.64187	-1.94623
1.031	0.111123	0	0			3.42042	4.05729	12.1309			-1.29844	-2.03242	-1.99518
1.532	0.191615	0.00311547	0.302193			1.76046	2.11209	15.2464			-1.02111	-1.79234	-2.29122
2.03	0.260456	0.00611524	0.427487			2.05517	3.84505	52.2145			-1.70913	-2.00909	-2.403
2.53	0.307112	0.00699276	0.516634			3.07042	0.924961	9.26705			-1.28324	-1.55292	-1.87823
3.031	0.323584	0.00940862	0.563421			5.34176	1.62375	10.352			-1.22669	-1.22118	-2.12307
3.531	0.352258	0.0116165	0.606116			0.953658	2.89862	7.82792			-0.765	-1.6968	-1.57886
4.031	0.381998	0.011969	0.617487			2.21036	6.92109	9.89758			-0.91526	-2.28581	-1.90682
4.531	0.392417	0.0135951	0.67463			1.26922	4.45955	37.9932			-0.58118	-1.65995	-1.94343
5.031	0.397774	0.0146403	0.687469			3.24067	3.50694	180.926			-1.43132	-1.77954	-2.77088
5.531	0.411821	0.0184914	0.687385			1.32169	8.00013	16.0365			-1.45816	-2.34873	-1.87241
6.031	0.428287	0.0166959	0.687568			1.81623	4.45897	38.8274			-1.105	-1.6599	-2.20482
6.531	0.433638	0.0216269	0.720664			0.960171	0.952609	58.3605			-1.75791	-1.21353	-2.18798
7.031	0.460696	0.0255783	0.676154			0.605369	0.851041	9.96359			-1.17492	-1.08333	-1.73009
7.53	0.462747	0.0226746	0.733046			1.31102	2.81905	31.678			-1.22492	-1.46077	-2.30195
8.031	0.472924	0.0235631	0.697929			2.15672	9.87038	18.7733			-0.87128	-2.005	-2.04425
8.532	0.472549	0.0219581	0.740284			2.35532	1.14526	34.6834			-1.31784	-1.29352	-2.17267
9.03	0.480387	0.027505	0.692819			3.7258	7.49203	51.3633			-0.89837	-1.88526	-2.48137
9.531	0.48432	0.0278818	0.740407			1.77589	4.8724	52.3881			-1.91593	-1.92235	-2.52043
10.031	0.471953	0.0310661	0.724613			1.39697	1.04015	3.62923			-0.8103	-1.17047	-1.19237
10.53	0.490606	0.0293175	0.731739			1.64902	5.28918	61.0165			-1.82778	-2.21357	-2.55616
11.03	0.501001	0.0311513	0.759969			0.753159	4.97951	162.428			-1.49698	-1.9318	-2.84321
11.531	0.513082	0.0324423	0.81438			3.0476	4.97951	27.1078			-1.72129	-2.12137	-2.23429
12.031	0.516872	0.0319718	0.773945			3.15828	0.882754	46.3489			-1.67762	-1.05389	-2.40731
12.531	0.511884	0.0358936	0.788679			1.36902	9.77117	75.3462			-1.06645	-2.2955	-2.73156
13.031	0.529867	0.0385672	0.787619			1.62447	1.0889	14.6623			-1.30652	-1.17499	-1.78189
13.53	0.519529	0.0426864	0.806621			1.11213	12.3069	59.4313			-0.91776	-2.1836	-2.46832
14.03	0.520358	0.0479463	0.821643			0.845034		23.0957			-1.63199		-1.97922
14.531	0.524357	0.0467419	0.771809			1.60875		68.676			-0.93692		-2.53111
15.03	0.528174	0.0476566	0.813651					43.8118			-1.03922		-2.49609
15.53	0.534959	0.0488881	0.813628					77.0121			-0.44725		-2.50224
16.031	0.522866	0.0508671	0.820939					140.404			-1.31503		-2.84168
16.531	0.531522	0.0529198	0.797578					20.9195			-1.2124		-2.01486
17.031	0.539112	0.0509818	0.845114		Number of values	44	41	48			-1.14988
17.531	0.537266	0.0531621	0.834101		Mean	1.853	4.642	41.56			-0.79384
18.031	0.550084	0.0536104	0.802125		Std. Error of Mean	0.1531	0.5655	5.602			-1.4947
18.53	0.536685	0.052044	0.832568								-1.35901
19.031	0.541932	0.04946	0.821206		Brown-Forsythe and Welch ANOVA tests						-1.07547
19.53	0.546603	0.0513429	0.81631		Dunnett's T3 multiple comparisons	P value	P value summary				-1.06132
20.03	0.549491	0.046632	0.849943		A vs. B	5.88911e-05	****				-0.63295
20.53	0.547964	0.0520323	0.804806		A vs. C	1.79727e-08	****				-1.55271
21.03	0.547075	0.0608426	0.821138		B vs. C	1.05006e-07	****				-1.35151
21.53	0.529439	0.0510306	0.832563								-1.37003
22.031	0.538663	0.0575556	0.844953								-1.6165
22.531	0.548561	0.0581296	0.864943								-1.32618
23.031	0.555337	0.0643481	0.857969								-1.57401
23.53	0.547511	0.0594252	0.816143								-1.45229
24.031	0.541079	0.0583589	0.825239								-1.4001
24.53	0.549233	0.0603079	0.830813								-1.45548
25.03	0.551412	0.0644703	0.804294								-1.38622
25.531	0.582028	0.0627948	0.809269								-1.15987
26.031	0.581689	0.0610713	0.778608								-0.71125
26.53	0.567506	0.0629439	0.802464								-1.34702
27.03	0.55955	0.0646536	0.849074							Number of values	68	41	48
27.531	0.558345	0.0684396	0.854888							Mean	-1.32	-1.845	-2.183
28.03	0.545477	0.0672233	0.84447							Std. Error of Mean	0.04681	0.06792	0.05294
28.53	0.552204	0.0684541	0.86755							Lower 95% CI of mean	-1.413	-1.982	-2.29
29.031	0.562788	0.0683387	0.824528							Upper 95% CI of mean	-1.226	-1.707	-2.077
29.531	0.576267	0.0651103	0.754743
30.03	0.568593	0.0682567	0.8227							Brown-Forsythe and Welch ANOVA tests
30.53	0.567889	0.0678803	0.876967							Dunnett's T3 multiple comparisons	P value	P value summary
31.031	0.555314	0.0710943	0.872424							A vs. B	3.88793e-08	****
31.53	0.564368	0.073664	0.879401							A vs. C	<0.000000000000001	****
32.03	0.566031	0.0751249	0.816726							B vs. C	0.000542513	***
32.53	0.557634	0.0775358	0.84711
33.031	0.57515	0.0725103	0.836986
33.53	0.568797	0.0726427	0.831048
34.03	0.565964	0.0770297	0.844612
34.53	0.590644	0.0842172	0.884587
35.03	0.589738	0.0846831	0.846658
35.531	0.577586	0.0883444	0.845609
36.03	0.589688	0.084199	0.860731
36.53	0.595177	0.0837408	0.834817
37.03	0.584001	0.0887992	0.806183
37.53	0.591228	0.088515	0.812739
38.031	0.58977	0.0854444	0.836437
38.53	0.580691	0.08635	0.826573
39.03	0.596711	0.0845994	0.842787
39.53	0.59452	0.0811251	0.852901
40.03	0.591618	0.0842947	0.815924
40.53	0.601147	0.0865961	0.844634
41.03	0.600328	0.0957145	0.806677
41.531	0.588339	0.0864583	0.787311
42.03	0.586419	0.0873111	0.796249
42.53	0.583515	0.0909949	0.760739
43.031	0.5834	0.091542	0.799165
43.53	0.578659	0.0887553	0.782761
44.031	0.594658	0.099086	0.758864
44.531	0.596215	0.0996084	0.767859
45.031	0.601483	0.0959971	0.784532
45.531	0.599931	0.0959714	0.779111
46.03	0.600783	0.0998926	0.767268
46.53	0.631084	0.101354	0.785022
47.031	0.623355	0.102422	0.780796
47.531	0.625593	0.103084	0.78581
48.03	0.630961	0.101053	0.800251
48.53	0.658257	0.106602	0.812281
49.03	0.635243	0.0975953	0.84915
49.53	0.648572	0.103034	0.820754
50.03	0.637211	0.10675	0.854197
50.531	0.64222	0.104191	0.822829
51.03	0.635121	0.105599	0.861959
51.53	0.617053	0.103484	0.815335
52.03	0.612497	0.103457	0.847095
52.53	0.609055	0.107378	0.841803
53.03	0.610867	0.105146	0.861157
53.531	0.615151	0.104154	0.816801
54.031	0.61363	0.107257	0.880841
54.53	0.595928	0.107581	0.868856
55.031	0.597197	0.112035	0.870713
55.531	0.616326	0.114989	0.804187
56.03	0.605279	0.104435	0.810984
56.53	0.604492	0.10123	0.822831
57.031	0.598155	0.108721	0.831184
57.531	0.589144	0.110132	0.842923
58.03	0.603276	0.107566	0.819491
58.531	0.597413	0.111743	0.813119
59.031	0.595457	0.107508	0.810092
59.53	0.594525	0.106931	0.787885
60.031	0.590238	0.110021	0.857489
60.531	0.599851	0.112529	0.816244
61.03	0.60721	0.121063	0.872283
61.53	0.617396	0.11311	0.867825
62.031	0.607814	0.116404	0.817121
62.531	0.621973	0.115733	0.836088
63.031	0.599519	0.119435	0.822094
63.531	0.604729	0.12466	0.811931
64.03	0.60497	0.12321	0.865637
64.531	0.592978	0.121695	0.825984
65.03	0.593623	0.124663	0.795563
65.53	0.597704	0.126275	0.817207
66.03	0.597496	0.130132	0.812451
66.531	0.601836	0.137124	0.796819
67.031	0.599155	0.139352	0.789605
67.531	0.596842	0.142609	0.799376
68.03	0.605279	0.136851	0.790316
68.531	0.611196	0.137812	0.823167
69.03	0.629883	0.141491	0.802935
69.53	0.614926	0.139517	0.835057
70.03	0.628601	0.141435	0.827213
70.53	0.625207	0.142676	0.813025
71.031	0.62399	0.142289	0.835379
71.531	0.636664	0.144482	0.858873
72.03	0.616506	0.142371	0.896215
72.531	0.601196	0.148869	0.842906
73.032	0.596861	0.147731	0.847363
73.531	0.599261	0.144028	0.824607
74.03	0.612631	0.147844	0.84409
74.53	0.600461	0.145726	0.813186
75.031	0.605318	0.14423	0.842685
75.531	0.590564	0.148953	0.885136
76.03	0.609879	0.148287	0.806106
76.531	0.607282	0.150064	0.779132
77.031	0.609159	0.150553	0.851503
77.531	0.619238	0.148837	0.855554
78.031	0.59449	0.148142	0.802688
78.531	0.594297	0.149265	0.822548
79.03	0.584766	0.145242	0.818302
79.53	0.616439	0.146178	0.878881
80.031	0.608139	0.145787	0.857224
80.53	0.59989	0.151069	0.7927
81.03	0.612767	0.147189	0.851475
81.531	0.62655	0.150109	0.822412
82.03	0.641276	0.15037	0.868101
82.531	0.617124	0.149581	0.820751
83.031	0.625597	0.156305	0.84574
83.53	0.627926	0.151605	0.887075
84.03	0.610848	0.156807	0.869759
84.53	0.628471	0.161851	0.848735
85.03	0.631743	0.159612	0.873246
85.53	0.633418	0.159102	0.893029
86.03	0.624466	0.155182	0.888506
86.53	0.637067	0.151019	0.850216
87.031	0.638914	0.155035	0.86117
87.53	0.62822	0.152841	0.855098
88.03	0.628663	0.151298	0.83983
88.53	0.640393	0.146981	0.910267
89.03	0.63318	0.146619	0.928734
89.53	0.651231	0.151741	0.856563
90.03	0.633384	0.15158	0.85704
90.53	0.636217	0.153888	0.856277
P value summary
(*): p<0.05
(**): p<0.01
(***): p<0.001
(****): p<0.0001
ns: not significant

## Sheet: Supplementary Figure 2
Figure S2 C
	Relative Protein Expression
	RIα		RIβ		RIIα		RIIβ		PKAcat
	MIN6 WT	MIN6 RIα KO	MIN6 WT	MIN6 RIα KO	MIN6 WT	MIN6 RIα KO	MIN6 WT	MIN6 RIα KO	MIN6 WT	MIN6 RIα KO
	1.05554	0.135351	1.01489	1.03554	1.05378	0.995342	0.589001	0.734285	1.4713	2.14994
	0.97536	0.0416484	1.00604	0.988499	0.957346	1.05658	1.28222	1.76493	0.73361	0.659609
	0.969096	0.0238662	0.97907	1.05163	0.98887	1.11827	1.12877	1.04586	0.795091	1.07804
Mean	1	0.0669553	1	1.02522	1	1.05673	1	1.18169	1	1.29586
SD	0.0482044	0.0598962	0.0186574	0.0328051	0.0491729	0.0614636	0.364111	0.528578	0.409314	0.768672
N	3	3	3	3	3	3	3	3	3	3
unpaired t-test, two-tailed	3.02781e-05		0.311438		0.279998		0.649598		0.587856
P value summary	****		ns		ns		ns		ns
	RIα_WT	RIα_Y122A	RIα_WT	RIα_Y122A	RIα_WT	RIα_Y122A	RIα_WT	RIα_Y122A	RIα_WT	RIα_Y122A
	0.645917	0.406194	1.0882	0.806629	0.955532	1.11005	1.25101	1.23933	0.99339	0.968305
	0.623086	0.444258	0.798079	0.760098	1.13155	1.31708	1.16517	1.44255	0.940585	1.01208
	1.731	0.992216	1.11372	0.876139	0.912921	1.33873	0.583826	0.739976	1.06603	1.0698
Mean	1	0.614223	1	0.814289	1	1.25529	1	1.14062	1	1.01673
SD	0.633164	0.327905	0.175333	0.0583986	0.115898	0.126244	0.362964	0.361537	0.0629808	0.0509069
N	3	3	3	3	3	3	3	3	3	3
unpaired t-test, two-tailed	0.401761		0.156735		0.0613192		0.659288		0.738564
P value summary	ns		ns		ns		ns		ns
P value summary
(*): p<0.05
(**): p<0.01
(***): p<0.001
(****): p<0.0001
ns: not significant

## Sheet: Supplementary Figure 3
Figure S3 A						Figure S3 B							Figure S3 C left
	Puncta per Cell					I/Imax							BRET Ratio (515/410)
	WT		Y122A			Distance (μm)	smAKAP	RIα	Distance (μm)	smAKAP	Y122A		Time (min)	RIα-RLuc8+GFP2-Cα																		Mean	SEM	M	RIαY122A-RLuc8+GFP2-Cα
	-	+	-	+		0	0.340183	0.412495	0	0.521348	0.614727		-10.9541	0.296837	0.287478	0.283269	0.277096	0.268243	0.285911	0.272803	0.261586	0.263568	0.261826	0.267895	0.263945	0.245975	0.243197	0.241086	0.244905	0.241582	0.241721	0.263829	0.00420842	18	0.255976	0.249435	0.252753	0.25713	0.26082	0.25691	0.259985	0.257123	0.259693	0.263217	0.264849	0.261016	0.243747	0.24549	0.252433
	23	133	34	26		0.392003	0.369793	0.442301	0.392	0.576627	0.66543		-8.76338	0.237351	0.233332	0.235301	0.235044	0.230722	0.23094	0.246843	0.243752	0.238666	0.238072	0.2448	0.241273	0.217199	0.213473	0.213785	0.214181	0.218469	0.215461	0.230481	0.00278278	18	0.229115	0.226837	0.221593	0.224143	0.221445	0.220849	0.23573	0.232492	0.231309	0.237271	0.231105	0.231648	0.221805	0.220534	0.224565
	20	93	15	15		0.784006	0.397533	0.479744	0.784	0.646223	0.751699		-6.57255	0.233279	0.231655	0.232073	0.230798	0.230942	0.228726	0.244801	0.23916	0.236716	0.243863	0.241318	0.240257	0.214979	0.213488	0.210392	0.214302	0.214312	0.212598	0.228537	0.00282037	18	0.227175	0.224003	0.219705	0.221892	0.216176	0.21394	0.238351	0.2338	0.230189	0.234788	0.228126	0.233677	0.221165	0.223142	0.225844
	12	106	20	19		1.17601	0.42517	0.506988	1.176	0.74933	0.839054		-4.38162	0.233503	0.23737	0.233669	0.236892	0.236844	0.233237	0.248368	0.241848	0.248841	0.242813	0.244886	0.246419	0.218286	0.216444	0.215923	0.217318	0.220225	0.219853	0.23293	0.00279877	18	0.23075	0.223608	0.221083	0.221961	0.217907	0.218634	0.235621	0.236084	0.231007	0.239142	0.232137	0.236016	0.227436	0.225718	0.225524
	27	174	8	9		1.56801	0.458404	0.543917	1.568	0.849793	0.932509		-2.19072	0.244274	0.24388	0.239484	0.239404	0.241242	0.24129	0.253211	0.24755	0.24788	0.24498	0.249107	0.250538	0.226677	0.21779	0.221353	0.221268	0.227652	0.222636	0.23779	0.00273264	18	0.232944	0.226059	0.226572	0.229272	0.220604	0.224379	0.243894	0.239384	0.23701	0.244003	0.234428	0.2403	0.228347	0.232113	0.232797
	15	138	8	8		1.96002	0.514228	0.596186	1.96	0.957119	1		0	0.255413	0.257699	0.264576	0.262846	0.268139	0.269547	0.280614	0.272233	0.278772	0.280126	0.287883	0.29161	0.241799	0.241566	0.240512	0.245707	0.250642	0.256173	0.263659	0.00380826	18	0.242685	0.239887	0.242269	0.251237	0.239845	0.247503	0.255884	0.257684	0.258612	0.260118	0.260915	0.272094	0.237266	0.235778	0.240768
	17	121	9	6		2.35202	0.577358	0.652897	2.352	1	0.984261		2.19072	0.239497	0.234535	0.240149	0.241538	0.240005	0.235464	0.254981	0.244213	0.249902	0.246692	0.252538	0.255303	0.211595	0.210768	0.209119	0.221692	0.222703	0.2141	0.234711	0.00372506	18	0.228787	0.228619	0.224723	0.226664	0.224684	0.225275	0.24489	0.237802	0.237244	0.241962	0.246254	0.240384	0.219865	0.218369	0.222911
	69	89	30	43		2.74402	0.627163	0.700196	2.744	0.928698	0.918976		4.38168	0.222219	0.217186	0.223854	0.218039	0.221825	0.215869	0.221095	0.21875	0.224511	0.226749	0.228656	0.225504	0.187719	0.188131	0.189671	0.192861	0.195583	0.19503	0.211847	0.00359883	18	0.215022	0.209106	0.21356	0.216941	0.211862	0.218858	0.224909	0.216435	0.222149	0.228009	0.230245	0.225711	0.199676	0.201972	0.202147
	47	134	2	1		3.13603	0.665102	0.739645	3.136	0.830802	0.919314		6.57358	0.209611	0.204959	0.208995	0.207745	0.209606	0.208974	0.209558	0.203475	0.208728	0.215259	0.21147	0.21373	0.177048	0.17554	0.177052	0.181335	0.183827	0.17868	0.1992	0.00355528	18	0.205012	0.203654	0.20639	0.205859	0.2018	0.204783	0.216924	0.206136	0.206672	0.211861	0.210911	0.208872	0.191821	0.191179	0.189648
	15	83	1	0		3.52803	0.711278	0.792552	3.528	0.767205	0.882795		8.76495	0.213321	0.200693	0.205122	0.200868	0.202088	0.201941	0.197771	0.200257	0.193687	0.203069	0.201445	0.20196	0.175428	0.169271	0.167163	0.168484	0.177178	0.177703	0.19208	0.00351557	18	0.200951	0.196268	0.204185	0.206304	0.194971	0.202663	0.206902	0.197683	0.200924	0.201818	0.202142	0.206999	0.186874	0.187397	0.186362
	29	55	5	3		3.92003	0.784178	0.864812	3.92	0.735722	0.828096		10.9559	0.2026	0.197648	0.20088	0.193242	0.201049	0.200626	0.202613	0.197268	0.193069	0.197321	0.196401	0.190602	0.166952	0.16878	0.162115	0.169501	0.172477	0.168794	0.187885	0.00350207	18	0.203131	0.193007	0.201074	0.197079	0.195181	0.197775	0.19849	0.193014	0.193902	0.196993	0.191479	0.195752	0.182161	0.181731	0.183579
	24	40	3	7		4.31203	0.85238	0.916161	4.312	0.688008	0.799318		13.1466	0.203623	0.194768	0.197667	0.198051	0.197243	0.200364	0.19503	0.191928	0.187522	0.195139	0.19217	0.190066	0.164519	0.16374	0.15691	0.168413	0.16675	0.161519	0.184746	0.00375416	18	0.192756	0.196683	0.193997	0.192262	0.190504	0.195682	0.195735	0.190784	0.187453	0.192491	0.194048	0.189145	0.176956	0.180269	0.177621
	19	80	6	4		4.70404	0.921838	0.953278	4.704	0.646408	0.781955		15.3371	0.200257	0.197141	0.200357	0.193635	0.192024	0.19995	0.187254	0.187732	0.188703	0.192924	0.189012	0.187742	0.16456	0.160692	0.158048	0.164595	0.163927	0.165288	0.182991	0.00360987	18	0.198781	0.19345	0.199076	0.191479	0.188495	0.19031	0.193359	0.188455	0.186498	0.185914	0.188202	0.191443	0.173903	0.175166	0.180056
	17	46	5	2		5.09604	0.966869	0.976121	5.096	0.6239	0.759332		17.5276	0.199139	0.196119	0.191908	0.193772	0.194268	0.188893	0.191319	0.186857	0.189275	0.191347	0.190794	0.184099	0.1638	0.159356	0.157466	0.15955	0.163308	0.16499	0.181459	0.00354416	18	0.19321	0.19043	0.193505	0.187119	0.186627	0.191196	0.18721	0.184447	0.184322	0.187033	0.191104	0.189337	0.173544	0.177663	0.176672
	55	59	2	2		5.48804	0.930995	0.967416	5.488	0.595911	0.729799		19.7184	0.20209	0.196494	0.1997	0.185869	0.197972	0.193356	0.192516	0.182872	0.1865	0.188792	0.185215	0.185823	0.162948	0.16111	0.159076	0.160489	0.163548	0.162849	0.181512	0.00362419	18	0.192859	0.195103	0.193242	0.186034	0.188091	0.194268	0.184491	0.180203	0.181189	0.187503	0.184307	0.183505	0.172064	0.168663	0.173605
	36	27	5	3		5.88005	0.860903	0.934767	5.88	0.592608	0.713745		21.9089	0.203361	0.197043	0.20196	0.189761	0.197299	0.19483	0.189428	0.184934	0.181987	0.189105	0.191128	0.190541	0.161546	0.154737	0.155307	0.159871	0.164058	0.166383	0.181849	0.00393562	18	0.195552	0.192658	0.187195	0.189065	0.185039	0.190113	0.182296	0.18051	0.179185	0.180573	0.184036	0.183406	0.176826	0.175065	0.175518
	13	170	0	0		6.27205	0.816692	0.901557	6.2721	0.588281	0.689332		24.0996	0.210041	0.194436	0.195762	0.19609	0.197874	0.203647	0.186671	0.188991	0.185058	0.18267	0.179344	0.188396	0.163716	0.158352	0.157083	0.163848	0.16487	0.166636	0.182416	0.00385529	18	0.193043	0.190268	0.192763	0.191254	0.1908	0.192797	0.183985	0.182301	0.17762	0.182711	0.182833	0.191053	0.167328	0.169977	0.172278
	60	124	11	9		6.66405	0.79413	0.882848	6.6641	0.561323	0.678137		26.2902	0.206585	0.194127	0.196716	0.194065	0.201141	0.196321	0.184951	0.183824	0.189632	0.188099	0.191147	0.188139	0.165866	0.15751	0.154236	0.157338	0.16147	0.165863	0.182057	0.00397495	18	0.190384	0.193176	0.193997	0.190291	0.189409	0.188591	0.188	0.179711	0.177482	0.183816	0.18356	0.184708	0.169743	0.170907	0.173881
	56	113	16	9		7.05606	0.771016	0.873253	7.0561	0.557862	0.650768		28.4814	0.210883	0.192915	0.198178	0.195544	0.199693	0.197246	0.196504	0.186954	0.185733	0.187343	0.191235	0.190057	0.164508	0.159464	0.155401	0.156661	0.163849	0.161676	0.182991	0.00414597	18	0.195021	0.194213	0.192015	0.193972	0.186359	0.195089	0.187671	0.177792	0.181003	0.186602	0.184255	0.182031	0.176763	0.172842	0.169611
	21	75	12	13		7.44806	0.748748	0.861187	7.4481	0.538721	0.660847		30.6732	0.210998	0.199048	0.197734	0.194593	0.198497	0.199707	0.199037	0.191917	0.189074	0.189484	0.191373	0.198449	0.163635	0.156237	0.153396	0.166374	0.161387	0.168064	0.184945	0.00424065	18	0.195001	0.19551	0.195194	0.196217	0.189041	0.184198	0.183342	0.185408	0.176472	0.184026	0.182723	0.1886	0.173437	0.170991	0.17408
	17	55	20	20		7.84006	0.742159	0.857103	7.8401	0.54291	0.642886		32.8639	0.20884	0.20224	0.201438	0.195831	0.197793	0.199924	0.194795	0.190012	0.19351	0.190443	0.19145	0.192126	0.16468	0.159775	0.160172	0.163397	0.162377	0.166179	0.185277	0.00402278	18	0.194795	0.185998	0.200659	0.18842	0.196031	0.190011	0.192435	0.180586	0.183038	0.186828	0.187058	0.183719	0.17365	0.177759	0.172642
	7	48	7	6		8.23207	0.740686	0.84707	8.2321	0.527217	0.625231		35.0551	0.208571	0.194627	0.199789	0.19796	0.201497	0.206829	0.198184	0.194412	0.195609	0.190563	0.19367	0.191504	0.162936	0.158133	0.157438	0.167431	0.162686	0.161467	0.185739	0.00428779	18	0.200161	0.192238	0.193264	0.192905	0.189628	0.194454	0.1899	0.182838	0.182955	0.190909	0.181194	0.191089	0.169398	0.170219	0.182392
	9	26	4	4		8.62407	0.73367	0.839696	8.6241	0.523601	0.633514		37.2457	0.215892	0.197127	0.198877	0.19096	0.198569	0.201344	0.196983	0.188162	0.190386	0.194253	0.190997	0.189604	0.163588	0.153877	0.159695	0.166945	0.165951	0.166135	0.184964	0.00412955	18	0.198099	0.194979	0.197972	0.192198	0.186097	0.19015	0.187337	0.185481	0.184658	0.184887	0.192171	0.189759	0.174301	0.170217	0.170109
	24	37	6	7		9.01607	0.729562	0.833764	9.0161	0.516243	0.628409		39.4365	0.21283	0.201909	0.203406	0.192373	0.213235	0.204797	0.200574	0.193873	0.18529	0.199434	0.189913	0.196536	0.171418	0.166985	0.156582	0.164863	0.161315	0.165362	0.187816	0.00437445	18	0.193532	0.192468	0.193765	0.18938	0.184893	0.187664	0.189327	0.181608	0.180741	0.193354	0.184315	0.182582	0.170935	0.176639	0.173833
	13	55	2	2		9.40808	0.726949	0.834858	9.4081	0.509092	0.622326		41.6279	0.209389	0.204372	0.198592	0.19706	0.197314	0.201469	0.193796	0.190849	0.192642	0.193151	0.198368	0.20413	0.163749	0.16117	0.158124	0.16421	0.161304	0.161483	0.186176	0.00434158	18	0.190654	0.196161	0.199115	0.195067	0.190778	0.197277	0.186343	0.18654	0.183166	0.194221	0.188111	0.189704	0.166525	0.175508	0.173327
	8	36	20	24		9.80008	0.730813	0.837316	9.8001	0.505162	0.624884		43.8188	0.207397	0.2034	0.204234	0.201332	0.193048	0.204242	0.198953	0.196791	0.194691	0.194231	0.202602	0.202159	0.161102	0.161341	0.158894	0.167529	0.165214	0.158181	0.187519	0.00448059	18	0.197556	0.188546	0.196419	0.194201	0.190008	0.18973	0.192712	0.187087	0.184947	0.191738	0.186794	0.185255	0.171447	0.172762	0.175001
	13	69	24	28		10.1921	0.730867	0.838708	10.1921	0.509029	0.614882		46.0102	0.200296	0.206853	0.20293	0.197441	0.201105	0.194123	0.202176	0.189292	0.189628	0.192352	0.191992	0.192803	0.169843	0.159713	0.159874	0.166207	0.163096	0.171303	0.186168	0.0038457	18	0.195447	0.195519	0.189603	0.20001	0.189671	0.192134	0.198325	0.187222	0.184848	0.191758	0.192819	0.18752	0.175908	0.179252	0.170931
	6	90	39	55		10.5841	0.720467	0.835176	10.5841	0.51332	0.632655		48.2016	0.214159	0.19896	0.192651	0.188594	0.195905	0.198483	0.192928	0.194588	0.197914	0.199016	0.18744	0.193838	0.169813	0.154901	0.15997	0.170417	0.164466	0.167482	0.18564	0.00392589	18	0.196328	0.194588	0.19411	0.191179	0.193773	0.190118	0.195058	0.183047	0.182193	0.195171	0.183543	0.187584	0.171446	0.168656	0.177881
	27	111	67	82		10.9761	0.714185	0.832655	10.9761	0.516409	0.635226		50.392	0.2077	0.1986	0.194664	0.187813	0.196211	0.204236	0.198048	0.195872	0.192795	0.196709	0.190868	0.194821	0.164393	0.159571	0.157258	0.161444	0.164272	0.171709	0.185388	0.00400728	18	0.193798	0.1928	0.191933	0.185939	0.197619	0.18487	0.190901	0.187221	0.187683	0.196965	0.191811	0.19219	0.171508	0.173541	0.177565
	28	83	89	97		11.3681	0.717612	0.824954	11.3681	0.514564	0.618241		52.5829	0.206837	0.194022	0.205693	0.197188	0.199103	0.196319	0.200437	0.192487	0.200782	0.191024	0.202074	0.19701	0.166373	0.160962	0.157754	0.162647	0.165119	0.168591	0.186912	0.00413931	18	0.189988	0.189914	0.182202	0.189531	0.188389	0.195135	0.192715	0.184034	0.183381	0.193018	0.18575	0.192162	0.176224	0.169544	0.175819
	6	79	39	64		11.7601	0.714839	0.815685	11.7601	0.525348	0.614068		54.7743	0.20148	0.19958	0.203605	0.190861	0.194399	0.201466	0.202038	0.191375	0.200463	0.197667	0.194317	0.189934	0.167425	0.159427	0.164446	0.161018	0.15967	0.161701	0.185604	0.00412395	18	0.18985	0.195248	0.191355	0.185345	0.190503	0.189439	0.197437	0.193397	0.181881	0.190593	0.189367	0.183513	0.174133	0.17548	0.172393
	76	105	40	50		12.1521	0.701628	0.811225	12.1521	0.527942	0.630348		56.9662	0.204886	0.202446	0.20482	0.19506	0.201053	0.205781	0.202792	0.199209	0.199551	0.186252	0.191113	0.195831	0.161244	0.163284	0.162775	0.157363	0.163638	0.168707	0.186989	0.00432128	18	0.191803	0.184971	0.190004	0.189009	0.191107	0.195839	0.191196	0.180988	0.183708	0.187566	0.184048	0.182115	0.177879	0.17535	0.170607
	50	48	70	52		12.5441	0.686819	0.799194	12.5441	0.531878	0.633981		59.158	0.202252	0.198814	0.202959	0.193977	0.200591	0.197907	0.201152	0.190444	0.199016	0.193145	0.196985	0.194823	0.161541	0.155651	0.15972	0.164372	0.170159	0.164876	0.186021	0.00411335	18	0.193913	0.190356	0.183428	0.19654	0.185357	0.181243	0.192443	0.186636	0.177599	0.186934	0.182873	0.182689	0.172421	0.168539	0.179445
	65	131	50	55		12.9361	0.682626	0.799959	12.9361	0.544358	0.645286		61.35	0.214286	0.199398	0.194247	0.1959	0.181627	0.201907	0.195181	0.192563	0.199758	0.195499	0.196089	0.196698	0.161744	0.163583	0.1575	0.161276	0.165528	0.16586	0.18548	0.00419117	18	0.190544	0.193823	0.191241	0.184477	0.188588	0.195003	0.186086	0.183039	0.177683	0.188449	0.184144	0.184927	0.176741	0.170055	0.175976
	38	62	5	11		13.3281	0.682965	0.800753	13.3281	0.54654	0.674162		63.5413	0.204109	0.195961	0.196315	0.191702	0.199268	0.196967	0.199102	0.196529	0.190856	0.195583	0.197563	0.194735	0.166953	0.158079	0.16186	0.162908	0.163705	0.167049	0.185514	0.00386903	18	0.196105	0.186121	0.179775	0.197451	0.190977	0.181444	0.186041	0.179233	0.183654	0.186284	0.187203	0.190067	0.170606	0.171418	0.172143
	1	38	6	23		13.7201	0.680065	0.795914	13.7201	0.554541	0.678737
	4	38	21	29		14.1121	0.674587	0.793114	14.1121	0.568711	0.679737
	4	39	26	33		14.5041	0.670573	0.795294	14.5041	0.574684	0.68871
	12	54	35	48		14.8961	0.675133	0.793481	14.8961	0.5838	0.705691
	16	52	22	18		15.2881	0.669963	0.787804	15.2881	0.617913	0.736984
	10	29	31	35		15.6801	0.663397	0.78748	15.6801	0.654847	0.747646
	11	44	9	9		16.0721	0.65578	0.774392	16.0721	0.683247	0.782847
	3	75	3	4		16.4641	0.652873	0.773472	16.4641	0.753091	0.837252
	1	257	4	5		16.8561	0.648151	0.769262	16.8561	0.836139	0.900783
	3	147	0	1		17.2481	0.646996	0.763585	17.2481	0.853792	0.857972
	4	152	10	10		17.6401	0.648473	0.762981	17.6401	0.754059	0.721401
	7	52	11	15		18.0322	0.643332	0.756409	18.0321	0.683395	0.684519
	11	10	15	21		18.4242	0.634899	0.7418	18.4241	0.638644	0.644214
	3	30	23	33		18.8162	0.617864	0.732377	18.8162	0.602883	0.598155
	30	67	10	15		19.2081	0.604562	0.727258	19.2082	0.575603	0.549193
	33	66	20	22		19.6002	0.601437	0.719861
	59	177	9	10		19.9922	0.603665	0.718205
	9	155	10	14		20.3842	0.598612	0.712032
	12	106	13	17		20.7762	0.588511	0.703789
	15	177	38	12		21.1682	0.587611	0.702303
	23	47	7	6		21.5602	0.596431	0.703792
	12	69	17	17		21.9522	0.595757	0.704021
	5	143	29	50		22.3442	0.594731	0.705987
	10	71				22.7362	0.59527	0.705664
	8	35				23.1282	0.598712	0.70555
	8	18				23.5202	0.595882	0.701844
	17	188				23.9122	0.587559	0.701801
	4	49				24.3042	0.588829	0.694225
	15	68				24.6962	0.584408	0.684749
	23	44				25.0882	0.584425	0.682234
	15	41				25.4802	0.588123	0.68509
	76	168				25.8722	0.592956	0.689715
	5	44				26.2642	0.598119	0.695362
	29	31				26.6562	0.608534	0.701364
	29	143				27.0482	0.625479	0.705031
	16	25				27.4402	0.631565	0.709318
	0	40				27.8322	0.633012	0.715666
	1	31				28.2242	0.636356	0.724526
	8	22				28.6162	0.64744	0.732677
	1	28				29.0082	0.665408	0.746016
	9	128				29.4002	0.685314	0.761508
	9	107				29.7922	0.703704	0.77293
	3	84				30.1842	0.729933	0.792836
	5	55				30.5762	0.742894	0.814196
	5	33				30.9683	0.75471	0.836278
	13	63				31.3603	0.777133	0.864025
	7	122				31.7523	0.808269	0.891256
	9	89				32.1443	0.85262	0.930293
	24	86				32.5363	0.922056	0.972353
	17	83				32.9283	0.990885	1
	10	144				33.3203	1	0.99011
	26	147				33.7123	0.934016	0.942879
Number of values	86	86	57	57		34.1043	0.835523	0.855935
Mean	19.21	82.63	18.3	20.75		34.4963	0.71062	0.750563
Std. Error of Mean	1.936	5.355	2.426	2.809		34.8883	0.596483	0.643206
2way ANOVA Šídák's multiple comparisons test						35.2803	0.518645	0.566752
Adjusted P Value	<0.000000000000001		0.998889			35.6723	0.458091	0.505143
Summary	****		ns			36.0643	0.412401	0.454767
						36.4563	0.375989	0.413361
						36.8483	0.343565	0.377705
P value summary						37.2403	0.31844	0.346312
(*): p<0.05						37.6323	0.292134	0.319142
(**): p<0.01						38.0243	0.266084	0.293783
(***): p<0.001						38.4163	0.240606	0.274818
(****): p<0.0001
ns: not significant
[truncated: 38 more columns]

## Sheet: Supplementary Figure 4
Figure S4 A
	Normalized RCaMP intensity
	Time (min)	0	0.333333	0.666667	1	1.33333	1.66667	2	2.33333	2.66667	3	3.33333	3.66667	4	4.33333	4.66667	5	5.33333	5.66667	6	6.33333	6.66667	7	7.33333	7.66667	8	8.33333	8.66667	9	9.33333	9.66667	10	10.3333	10.6667	11	11.3333	11.6667	12	12.3333	12.6667	13	13.3333	13.6667	14	14.3333	14.6667	15	15.3333	15.6667
WT	Cell 1	5.8395	4.96504	100	91.521	9.17552	5.85129	4.39664	3.50914	3.08829	3.47133	3.10471	3.22516	2.90708	3.17266	3.28957	3.26542	3.49042	3.5808	3.70755	3.51173	3.3871	2.9847	3.67943	4.05589	4.24478	2.98867	3.99733	5.95123	3.16335	2.9543	3.84053	3.6872	2.47031	2.29734	1.79724	2.10526	2.24789	2.91846	2.04574	1.75207	1.57313	1.54006	2.69761	1.42953	2.24454	1.83305	1.24404	0.999053
	Cell 2	1.01034	1.00735	78.5795	97.283	95.7284	99.0922	100	96.6316	93.453	90.1532	86.6892	84.4909	82.246	77.8397	72.7467	67.31	57.4449	18.7293	12.5187	9.34619	8.84828	7.56433	6.92339	6.58301	6.08342	5.67944	5.80119	4.51566	4.19455	3.53231	2.06167	1.8616	1.91946	1.12128	2.14691	1.38849	1.31316	1.2228	0.19415	0	1.45072	1.74516	1.63542	63.5443	74.2913	75.5112	72.1072	72.9392
	Cell 3	6.16717	5.58594	15.6017	18.1306	17.4185	16.295	11.7508	8.72179	4.62447	3.21371	3.07729	3.13301	2.34214	3.14683	3.42792	3.55776	4.27108	4.49261	4.85375	4.43466	4.12253	3.01494	3.49582	3.60662	3.45954	3.39357	3.17159	3.04193	3.21655	2.99903	3.19281	1.20442	0.57291	0.745742	0.539908	1.79035	0.469528	100	95.1001	91.0712	95.9362	91.4927	94.7902	86.8438	83.4572	83.3296	82.6297	83.2792
	Cell 4	4.6004	4.39421	100	20.5316	13.4468	11.4848	8.04676	7.48999	6.24412	5.6734	5.06453	5.13166	5.77247	5.73548	4.93384	5.1714	5.09879	4.95859	3.7961	4.23756	3.08584	2.78153	3.05384	3.58273	4.68043	5.4847	2.7168	2.84268	2.33303	0.706401	0.520854	0.854431	0	3.22775	1.47528	40.186	82.3114	49.8491	20.7894	18.0444	16.8877	14.2011	11.2193	8.09542	6.35361	4.33216	4.35325	2.44737
	Cell 5	0.417008	0.24175	51.8364	75.7253	82.1468	82.959	84.3641	88.2073	97.2943	93.2556	94.3669	100	94.065	94.4114	94.4423	94.6069	59.7136	34.392	25.3364	25.1952	16.5814	13.3219	10.671	8.7513	7.1129	3.70356	3.59794	2.74112	27.6351	68.0152	79.4479	78.2969	83.2121	79.6557	81.8026	78.6056	78.3866	78.7558	78.7916	80.6743	78.2993	78.1928	39.1809	24.0966	16.9309	14.7132	9.3194	6.40094
	Cell 6	3.03029	3.23022	95.8883	100	86.9144	8.5379	5.27506	2.74039	1.61356	1.33275	1.06229	0.423627	0.96176	1.53661	2.11645	1.15014	0.653168	1.08647	1.07496	1.5349	0.902797	0.612061	0.409384	0.507918	0.677479	0.708765	0.71712	3.65379	75.8781	73.9867	70.4937	68.2677	5.82312	4.15793	1.88485	1.19963	0.683907	0.818853	0.368792	0.136635	0.635279	0.707903	0.638482	0.141316	0.363254	0.322089	22.4115	59.3797
	Cell 7	7.58896	7.99853	94.6398	100	93.1135	26.5849	17.0065	9.36926	6.12489	4.48273	3.52386	4.18529	4.9222	2.49326	2.89853	1.73133	0.978282	4.10222	6.10991	6.46698	5.51365	3.52059	3.09522	3.26286	3.2092	4.75011	5.2361	8.86142	75.4486	76.5817	74.3857	71.5423	19.567	15.7134	10.1024	7.7305	6.24107	3.87607	2.62548	2.10312	2.40019	3.79359	3.71226	2.41459	2.38035	2.16107	21.3642	53.9944
	Cell 8	2.88233	1.7093	82.5128	93.4882	26.688	100	32.7246	28.6845	33.2285	33.6966	25.1641	15.5898	11.5182	8.39377	5.90687	1.92541	2.7493	3.14685	3.2184	2.79733	0	2.38389	3.18416	2.34633	97.79	75.4213	30.6088	27.3131	20.4375	17.6627	11.3809	6.54321	6.28328	5.02123	4.36718	2.21397	1.15153	1.36517	0.733159	0.863893	1.09134	0.586328	0.17755	0.513945	0.654689	0.29312	78.6652	76.1896
	Cell 9	2.33953	2.17199	100	97.8285	18.807	10.762	6.60022	5.46878	3.98064	5.39001	4.78079	5.14026	2.954	5.51434	9.23664	7.5109	2.20625	2.40165	2.96194	4.84945	4.45309	1.41337	91.9728	89.0264	9.83055	9.39135	5.05324	1.26725	6.41255	3.9465	5.83184	2.93819	0	3.31834	73.6369	14.1374	5.82132	6.77278	6.22878	2.1831	2.05297	3.22896	4.53485	3.56633	56.9444	68.8879	6.91846	5.30542
	Cell 10	3.02541	2.77139	95.2745	100	97.1001	96.563	95.7367	95.671	21.8333	11.9245	7.7718	5.69205	4.38397	3.97092	4.22066	4.39413	4.0104	3.48378	3.89474	3.64214	3.18425	2.53952	79.6871	82.3753	81.5447	77.4659	78.1731	82.9471	85.0001	82.2866	53.6149	13.4033	6.2722	3.0051	1.77788	1.68682	2.0811	2.37855	1.48139	0.873624	45.8884	70.4583	74.5797	69.3346	68.9013	71.2489	69.78	70.3453
	Cell 11	5.26585	4.75344	100	98.3788	16.0774	9.24281	5.48364	4.03229	2.30163	4.44788	4.59872	5.06329	2.34071	4.64247	7.27734	6.12115	1.84391	2.87122	3.53356	4.59267	4.3055	1.44801	84.9268	83.6289	8.75353	10.0389	4.64538	1.23652	6.02989	3.81477	5.14568	2.38762	0	3.71612	70.3054	11.2614	4.01742	4.64662	4.76387	2.37555	2.35133	3.2867	3.88724	2.73418	55.8481	63.61	4.01691	3.80363
	Cell 12	2.073	1.846	94.0862	99.3322	25.416	17.4537	12.6033	8.80448	5.73138	3.6202	2.3176	1.37952	0.913432	0.865413	0.905084	0.719212	0.755066	8.08635	14.9283	6.31811	41.6821	86.3844	100	34.2982	22.6268	14.1437	9.24982	4.35729	6.54791	5.39095	66.8333	92.5635	95.3189	30.8882	19.3015	10.948	4.90082	2.04519	0.777959	0	3.64399	72.2795	72.7505	82.848	36.4801	28.2083	22.7671	18.5206
	Cell 13	5.2699	1.92829	100	39.6618	25.5078	10.6546	4.02464	1.73766	0.776722	1.23154	1.08001	0.529249	0.265125	0.626927	0.196266	0	90.1382	26.2802	15.1669	8.52084	23.6615	92.4391	36.5323	24.6358	13.2413	5.55267	88.3325	64.0486	36.588	21.9063	11.7439	5.22763	2.84212	1.02915	82.6477	84.0472	40.5876	30.3158	17.7681	8.30482	4.04119	1.30843	78.846	78.5463	43.7567	33.9388	21.2721	11.4021
	Cell 14	9.25278	10.4679	10.469	11.3932	13.3315	11.1769	8.53128	9.70286	9.0092	10.4516	7.35548	6.38612	7.30971	7.05652	8.24399	6.33903	87.8838	97.5919	100	93.0961	11.8947	8.14824	5.03646	4.52543	3.99455	3.60518	2.66489	64.5762	74.8222	74.9507	76.874	71.8393	11.6246	6.42992	4.00118	4.05507	3.35003	78.7534	74.7189	73.7246	72.6926	8.59731	5.15443	3.73932	1.19522	0.340514	61.949	55.6271
	Cell 15	2.34865	6.56141	100	94.7128	17.0032	15.8921	11.8619	8.17106	4.61524	3.15892	1.80751	1.17955	1.6192	1.47222	1.28183	1.1323	8.40383	94.0446	83.4937	83.154	84.8004	44.7368	29.5933	17.9914	9.37214	5.22498	2.58516	76.6732	75.2359	78.4901	90.7618	90.2403	28.3447	16.1784	8.5932	3.91044	1.58571	0.813274	0	68.9438	70.9566	68.7944	79.2636	76.0914	74.6967	74.1722	73.1911	66.1508
	Cell 16	1.64002	54.3914	95.6747	100	96.5327	60.2591	33.6308	29.6226	15.9962	12.9323	17.2239	7.47047	6.77825	6.06341	5.52296	2.68361	64.0773	77.4511	88.3095	80.4806	78.9501	76.847	73.1408	31.3903	19.5342	14.2249	10.2316	13.1409	8.01789	12.1777	4.66726	8.94873	3.03715	4.6644	2.3125	1.85054	1.96864	1.2097	5.07489	0.335252	45.1586	50.8645	56.0342	58.3843	62.8649	60.4754	61.2683	59.7038
	Cell 17	2.402	2.00089	94.5323	100	98.0322	98.0006	95.8493	42.3509	22.4264	17.4587	11.3077	7.61427	0	7.99876	89.3009	91.2174	88.9411	90.4833	91.0019	46.2367	21.2989	19.9009	90.2758	93.8847	41.5121	22.644	11.6724	5.32207	87.9024	89.5014	77.6793	27.6963	11.5183	6.37583	66.6821	86.0489	84.7514	43.7038	21.2171	9.39501	17.2936	78.1182	56.8602	21.4797	9.1548	3.74661	74.1145	76.1119
	Cell 18	4.24704	8.60055	100	24.0919	35.6896	56.6568	34.4413	13.4178	8.91895	14.9409	34.9635	8.44337	6.27986	4.84952	96.129	88.2244	18.2928	12.402	10.5113	3.54454	82.2217	83.6021	41.0456	29.2198	21.3051	9.70703	76.7812	76.5059	67.5592	18.6385	17.7458	86.4444	78.4123	73.2856	63.3925	21.0532	16.412	14.3122	59.6227	60.1287	57.0846	3.22685	13.579	66.4707	74.9246	69.0317	57.5395	48.0421
	Cell 19	4.15194	4.12645	100	83.2955	94.94	73.7309	69.8555	79.1466	6.24523	14.2416	8.34818	7.54571	2.04346	89.4787	26.4483	8.10295	1.7344	4.64608	85.8312	9.78045	5.47376	4.44682	76.608	12.71	10.2429	12.7533	8.53233	4.15045	22.3389	10.8994	5.21092	9.30457	75.1925	15.3905	6.69565	10.6764	5.99401	6.28048	6.24848	76.1956	10.4857	4.61724	3.30815	71.7549	10.9311	6.11277	11.9972	49.2436
	Cell 20	1.15644	0.430099	100	98.2962	88.4762	79.8367	6.93733	7.67284	5.06191	3.54974	2.22892	2.40846	2.33745	83.2099	93.0705	89.7884	68.9452	9.44867	6.62956	5.39643	3.63728	1.03843	85.2512	86.4327	34.8576	12.1088	4.19698	1.14308	5.38112	71.8957	85.3048	73.8225	7.92032	3.24338	3.32138	3.14097	72.1201	81.6176	34.0383	7.49534	2.502	2.05001	3.40037	66.8491	68.1899	62.6235	6.74553	3.0107
	Cell 21	2.482	2.14449	68.5694	76.1584	40.4295	24.4592	20.5511	13.9277	9.26312	5.20443	4.37568	3.20077	70.2183	57.4386	34.7987	25.1861	17.5271	9.99469	6.19447	4.6312	3.00986	1.94901	1.4805	1.00115	64.8325	100	29.5339	23.3848	15.1158	8.5024	5.28976	2.30676	0.547466	0.137245	59.0916	40.7312	23.7627	51.4933	46.8787	63.927	58.0583	31.517	22.755	12.947	6.85455	3.04004	1.26052	0.623165
	Cell 22	19.3655	11.1687	91.6371	49.5642	27.0167	19.1907	12.3303	8.13118	6.79495	5.4215	7.03444	6.19611	86.1574	100	37.3342	25.4259	14.8374	6.26288	8.35335	8.0013	89.7269	89.7615	83.4652	32.4583	22.4576	11.7309	6.53023	71.2938	80.2252	84.8389	24.7746	12.8681	7.68774	71.3484	73.9843	70.7273	28.7697	6.44132	2.44876	0.0574514	61.0559	69.9278	67.6105	65.2398	23.7996	4.38714	0	4.5187
	Cell 23	8.59179	7.38917	98.8069	100	58.2774	37.0878	23.9457	13.2899	6.32327	3.20738	2.60008	94.2976	98.7153	88.695	45.129	25.8852	13.0928	5.17981	1.98743	0.481369	0	1.11491	0.940415	76.5584	84.5089	84.4499	86.2866	84.9357	41.1532	26.2875	17.8505	12.2008	7.05455	2.32614	0.577395	1.61122	75.5017	82.8165	81.9908	81.684	52.3236	31.1477	19.2639	11.0245	5.96276	3.61318	2.11797	2.76227
	Cell 24	5.21987	5.23853	100	99.8015	22.9884	13.1762	8.92895	6.36096	4.82524	4.46825	95.3672	92.3759	52.9151	28.4154	19.3674	11.2107	5.79005	6.26366	94.1193	95.8147	88.4488	26.0365	9.20484	4.62879	2.64709	2.30692	6.42136	78.7835	82.9299	81.6633	73.9772	71.2679	11.7367	5.6516	6.20455	7.33182	6.77722	73.8422	76.73	69.4314	65.4894	62.8693	12.6636	10.5529	7.83071	6.866	2.97184	64.1173
	Cell 25	10.069	73.0807	100	48.5389	17.7598	26.6887	24.8804	36.6181	24.9096	13.3079	87.2659	43.8574	23.343	13.3946	7.54625	88.87	41.2426	24.0341	13.558	7.11879	70.007	85.936	39.8877	24.5806	15.8135	20.5247	90.6916	67.4012	38.6861	27.8848	22.0826	77.9699	88.0154	58.6991	34.2472	26.944	18.7824	18.5845	77.8309	77.4131	53.0224	34.5695	27.2893	18.9391	10.1289	73.2279	75.2806	41.7444
	Cell 26	2.55201	2.50959	11.5495	11.3275	4.02414	2.95438	2.35957	2.29646	1.99817	2.32832	11.307	10.873	6.83262	86.0046	89.9507	56.7294	18.5842	33.4255	100	67.8908	20.9402	6.13618	2.17387	1.44424	0.784877	0.813311	57.8067	92.2336	94.0536	57.4855	17.6251	12.2896	1.93254	0.91758	46.5028	74.353	77.1523	84.5136	84.1965	26.5318	14.9731	11.1338	2.7323	74.3757	79.1095	77.7982	17.8854	12.1921
	Cell 27	4.05271	3.65569	100	15.2749	4.11341	0.825091	0	68.2464	87.8514	9.5317	4.70989	2.63107	89.414	11.4709	6.02942	4.58914	93.8069	25.1493	9.95822	5.07187	4.1022	87.3932	35.7746	9.20324	3.90446	2.47689	1.51838	70.1587	8.29528	2.5055	1.9108	44.6919	60.8421	6.82765	1.83548	1.59789	25.898	76.4136	13.0859	3.20183	0.882922	0.186146	49.4057	46.9739	4.71075	1.16646	0.19123	54.035
	Cell 28	14.1552	16.8254	100	32.1587	11.2221	5.38119	3.61116	66.7997	89.5405	15.9019	7.31003	4.60343	88.4178	22.0866	8.51266	4.51541	89.5198	28.5606	10.9158	7.08468	9.97839	85.0979	45.3078	18.4622	12.8889	11.0368	7.50917	81.9935	31.7987	12.769	6.37393	63.6082	71.5	22.604	8.86458	4.79795	42.7586	75.7147	29.5564	10.9169	4.35117	2.49592	59.3566	56.6222	14.0664	4.44424	1.8819	55.7674
	Cell 29	13.2313	15.8726	100	27.954	8.84873	2.29381	0	65.5138	91.0666	15.1675	5.09877	1.1193	90.8246	21.3044	6.91691	1.84139	94.4774	31.4567	11.508	5.15241	6.72497	91.688	50.0355	21.6839	14.9951	11.2302	5.90347	91.56	31.3408	11.5714	4.40776	69.6208	81.7197	24.0617	8.01108	3.06595	44.457	85.6809	32.5044	11.0115	3.24005	0.937781	66.8686	66.6961	16.0335	3.7258	0.59165	65.2569
	Cell 30	2.58091	2.44431	83.8706	6.52759	2.89336	2.0811	7.22385	79.4748	16.3419	10.1556	5.76303	21.1899	2.25833	95.5086	7.52561	2.25694	4.79938	4.46084	100	20.3856	13.5996	7.41241	27.3347	40.7982	18.6804	12.1194	49.0716	86.4214	9.73644	4.15644	1.77904	71.5162	27.091	13.9676	11.8086	75.4042	67.1985	10.0234	0.163868	19.465	86.0628	18.0711	9.1164	11.7587	79.1409	78.6976	10.2136	4.98639
	Cell 31	3.65169	2.24036	97.6898	54.5947	15.695	3.82984	2.38535	81.7702	37.2516	5.08503	2.28578	1.14737	82.6724	95.6295	45.3979	19.7187	6.64791	3.51985	5.28423	10.6411	95.9493	100	30.3788	8.35164	3.88508	3.26015	4.08747	38.8905	93.9806	18.0499	5.29708	5.33485	4.55023	1.82016	11.5493	86.0061	86.8558	16.7365	3.76319	1.1839	0.430788	1.72756	7.66989	76.178	81.3292	15.3473	2.94748	0
	Cell 32	8.37045	22.7884	100	72.5254	30.34	31.8832	67.3759	33.464	17.9669	21.2687	69.2839	61.422	32.0692	27.0918	22.7569	94.7834	46.7113	29.1615	27.9268	18.0835	88.516	64.0855	37.1481	35.0053	86.8904	86.0099	40.0178	36.0938	23.5555	14.496	91.9031	61.8713	37.7288	23.2153	18.6971	88.0531	75.0191	36.7584	28.2349	23.7444	78.8062	79.5582	40.943	33.2921	24.4918	55.5082	85.3342	54.3862
	Cell 33	1.03511	2.8842	100	15.7259	3.96467	1.02231	93.5423	14.8754	87.6211	28.2958	8.07146	87.605	29.107	11.4806	75.0236	43.3477	14.4792	5.6082	83.0662	36.8062	11.1698	3.77376	58.3322	6.31109	3.86184	4.37079	1.69802	4.03188	82.1887	17.8404	4.50682	1.04129	51.4731	0.174988	2.47968	5.34476	76.9544	21.0285	8.22327	1.81654	73.8213	10.4619	4.3807	0.739768	41.807	57.3104	7.53413	1.54808
	Cell 34	0.364	1.19227	96.2622	39.7019	5.78858	100	18.8214	2.58393	86.45	56.5885	7.58083	1.74862	99.1649	53.4182	7.25935	1.9832	73.8048	99.4111	18.3195	4.19752	1.4937	91.166	72.387	12.0019	3.32524	1.64881	90.2003	75.7067	13.063	4.65208	84.1409	56.7334	8.61202	49.094	85.4899	55.2346	9.29461	45.5018	81.3022	55.7086	9.4383	64.8311	80.7729	80.4281	23.1836	6.29209	66.0034	77.5407
	Cell 35	0	0.277977	100	84.7648	69.0085	38.2318	32.0387	18.0633	60.6886	30.0578	22.1105	65.9236	21.233	31.5181	31.9491	21.8086	13.0054	65.3366	26.2781	20.8058	15.982	58.9718	27.3697	20.5782	19.4817	57.7242	31.3381	19.6829	16.8307	17.604	61.7286	30.7657	17.6879	15.4089	12.4119	10.2408	57.2172	55.4909	22.0073	17.8003	54.8912	24.2448	18.6288	12.1541	12.802	11.364	53.0765	51.3864
	Cell 36	0.357928	2.09981	92.92	29.4922	4.4494	100	11.3573	1.98818	80.3184	43.0681	4.12005	1.17474	89.5341	41.4069	3.6787	0.604001	61.9572	85.5839	9.18368	1.18974	0.00262397	76.063	55.808	5.26147	0.820609	0	74.4017	58.5271	5.40357	0.525354	68.8166	41.4099	3.48019	37.7986	71.6438	40.7819	3.97938	35.0019	68.2802	41.2054	3.35807	51.9437	68.2429	67.4012	11.9865	0.417675	48.7413	59.4069
RIα KO	Cell 1	1.17998	2.19481	91.0385	100	30.1179	24.3551	22.4575	22.771	18.5139	17.619	17.2406	12.51	9.72018	7.77132	5.4169	3.42616	2.38024	1.65627	1.80682	5.15049	3.12414	2.48752	1.79793	1.37169	3.02949	0.25177	0.215355	0	2.42975	1.99609	1.75606	3.08148	71.9038	73.4775	73.0863	72.4235	30.0186	23.0273	17.971	16.1083	12.7958	9.30863	6.92326	4.42349	4.20897	64.7452	67.0464	67.362
	Cell 2	6.4118	5.86713	86.6417	100	87.7057	87.1011	80.6568	81.7859	81.9942	77.4282	78.0645	73.5428	77.214	72.8527	38.6553	23.266	17.0406	27.4114	11.6928	9.32158	10.6869	6.39261	12.3917	15.6403	5.95066	2.85497	1.95022	2.64834	66.2326	58.7559	58.8187	68.2885	59.1552	58.7196	63.5217	48.0937	23.5115	15.6408	12.0795	12.6884	5.33944	5.72932	12.3668	3.57714	1.94499	1.92074	2.03024	47.251
	Cell 3	13.2982	8.46832	86.7021	99.8075	100	79.2768	69.7825	62.3528	54.4783	46.5845	40.9281	31.757	26.914	21.8882	18.3872	13.9216	10.9761	8.71834	5.5355	4.12461	3.49512	2.76909	2.21036	1.44032	0.273958	0	1.25552	1.13683	70.634	71.9049	71.8519	71.1186	55.0351	42.4656	38.124	34.7652	30.4236	64.7941	65.3044	64.8045	46.7603	38.9692	34.6406	30.0222	59.1033	61.3115	61.0499	42.631
	Cell 4	1.65277	5.66706	52.2385	93.8968	100	31.1337	20.7085	13.6165	8.95618	4.77004	8.26562	2.24809	2.13917	2.38315	2.3089	2.25912	8.36133	2.43814	18.271	89.6787	85.9663	20.5663	12.5675	7.64604	5.41456	2.10571	1.25348	0.923961	2.91319	2.31899	54.4127	75.6327	82.5899	44.737	16.0229	17.6812	7.13758	3.13279	7.97147	3.13497	1.05373	1.08804	72.1977	73.9712	48.9851	11.4904	6.01358	4.25781
	Cell 5	18.4019	16.3349	100	26.0674	14.8577	15.6294	29.4321	15.0132	22.0549	30.6671	9.07068	19.6673	23.4736	15.5252	8.78621	22.4808	6.36065	4.77205	4.5433	88.2866	9.43988	4.78535	18.6099	2.99543	52.678	61.3216	6.6111	3.23928	1.76281	1.0973	70.5712	86.4472	9.61247	4.12364	2.02467	1.79076	76.5044	80.6015	10.1162	2.82506	1.76847	0.946658	0.744019	0.854127	64.0701	75.5621	14.8233	6.22122
	Cell 6	11.5651	9.21953	94.3736	57.6787	26.9407	22.1534	23.0053	22.6649	18.6895	12.8524	10.2169	8.01199	5.05052	3.16604	1.83799	0.935294	0.383482	0	75.7057	83.5813	23.7847	20.607	15.3078	12.5162	6.88897	3.74173	1.73221	0.658086	0.623734	0.336698	78.6746	79.1576	22.8229	23.0734	18.0511	16.3294	10.0498	6.47615	4.28237	2.71668	1.75456	74.6548	75.3465	25.7864	19.1123	20.5012	24.0214	80.0645
	Cell 7	0.0376679	0	88.1199	99.4026	100	79.2026	47.7644	35.5315	29.1176	22.4126	17.2464	13.2427	9.60037	8.30643	5.31976	4.15709	2.75188	86.3001	87.6689	88.9594	88.4919	88.9651	84.1738	42.1311	31.614	25.8933	19.7831	15.0837	11.2555	8.50299	6.73073	5.07672	4.16051	75.1086	73.4356	73.1492	73.2181	73.4648	74.0326	75.7659	42.5754	26.7972	21.6179	17.0044	13.2362	9.87457	7.2961	5.19206
	Cell 8	71.2275	56.5591	100	94.9617	59.6816	48.4074	37.8501	20.2539	12.8816	9.50276	5.36488	12.5491	9.02936	4.18253	2.59168	2.01444	2.47133	98.6625	96.9563	53.3471	25.1316	70.9024	84.885	71.6689	42.119	21.7746	70.2267	80.1458	59.6888	34.7684	22.0197	8.92913	25.1957	70.3573	73.7127	55.9121	32.6891	19.2632	9.67377	54.0835	67.9137	68.7149	68.0779	67.777	50.5631	32.7454	21.0255	12.224
	Cell 9	89.2566	16.75	98.5557	100	23.5525	20.3978	19.6827	8.42628	5.94357	3.34787	2.76107	0.965998	0.167808	1.564	13.4177	12.6441	53.2664	91.8563	93.6999	90.7781	28.8495	9.6923	3.94845	1.00574	0.0721646	0.713589	11.1775	11.3414	34.3635	76.0688	75.9195	75.761	74.8902	77.4241	38.9704	21.0569	14.4629	11.0959	9.75308	9.0761	8.58567	45.2055	73.1041	72.3816	72.5065	66.6863	18.4894	12.0924
	Cell 10	93.2911	16.5527	99.681	100	22.5269	18.2352	15.426	8.54505	5.77349	3.09524	3.93511	1.14615	0	2.30737	4.69548	3.39599	41.3331	76.0922	77.2888	74.9285	18.0725	10.3761	4.8899	1.43316	0.739061	1.92146	3.43366	2.91495	23.9071	63.8811	63.9449	65.2255	63.4882	63.3683	28.3913	18.3303	11.6222	5.95506	3.6856	2.9718	1.92324	35.7125	63.0639	62.0919	61.3551	56.6608	14.7184	9.22432
	Cell 11	2.04519	0.163505	30.6854	28.5137	9.89393	5.15872	3.26513	2.76809	2.41234	2.11938	2.36449	2.68307	0.289544	0.386276	0	1.35746	79.669	25.8146	11.2171	5.42467	3.22024	89.3397	35.1988	12.5881	5.8843	2.33735	2.02581	100	32.2695	14.7078	10.5783	4.16645	4.18758	2.2501	83.6152	38.3197	16.7515	10.474	6.58681	82.0066	45.3584	28.5112	15.3995	8.79234	9.40389	2.95521	85.7933	56.0843
	Cell 12	0	0.0124711	100	34.5777	23.2154	15.4985	9.31737	6.64557	4.38655	2.35571	1.54207	1.19945	0.906853	0.83909	18.5565	92.4051	39.5378	21.9182	12.3805	6.61407	3.35758	2.26945	1.61174	1.12001	0.612593	0.801705	0.855576	0.899558	0.78062	82.2666	86.9246	35.2645	20.7337	13.3642	6.83805	4.34644	3.01732	2.39534	2.19756	2.15255	80.9644	86.2215	57.7166	28.6684	16.1301	9.01506	5.77095	3.55653
	Cell 13	1.18594	1.02897	100	34.3127	21.3413	12.8605	6.72433	4.32209	2.2187	1.38144	1.68893	0.98928	1.02463	0.892858	12.5526	89.0376	35.8699	19.5511	10.6886	5.58087	2.8617	1.37014	0.903829	0.861064	0.565008	0.312273	0.211323	0	0.0886437	73.5459	78.9392	29.2162	16.9796	10.4842	5.03836	3.04258	1.705	1.10981	0.813264	0.696376	71.5465	78.507	51.7098	24.9715	12.7411	6.64968	3.4636	1.93464
	Cell 14	1.98433	14.7078	100	83.0634	18.2191	21.423	13.536	10.4847	8.18515	16.0704	8.55344	4.33953	2.18669	11.0479	88.593	83.841	47.8448	27.9717	35.501	19.6763	17.3413	13.0379	28.9644	21.2429	10.3887	6.92163	2.31695	11.8412	2.91124	0	1.10663	78.149	80.4308	70.1433	67.7704	82.8994	39.3135	33.6246	21.5811	13.7331	10.1632	16.2723	30.5948	12.0611	3.27569	9.00998	9.40973	59.9149
	Cell 15	1.40578	15.8317	100	76.9399	79.0192	53.2323	74.6935	67.313	89.3848	28.2338	21.1442	16.1568	13.6382	9.81683	78.0825	49.8986	17.8388	9.10606	4.57043	10.564	91.7464	49.2999	57.8989	22.5942	11.4124	6.83985	84.1096	91.276	50.5602	25.7165	18.7314	12.5994	56.621	81.6943	26.7207	11.3425	6.56707	3.20649	66.5809	78.9765	74.9928	42.7741	26.2897	17.8752	10.7158	6.38558	4.83348	65.4444
	Cell 16	1.43041	13.8871	100	90.0284	18.1685	19.6217	11.2417	8.59896	7.00797	17.0027	9.6802	4.99213	3.11483	13.7714	99.5848	92.7953	56.436	31.7266	35.5615	21.735	15.0814	11.731	31.6823	22.891	9.79429	5.6263	2.50095	14.5517	4.16038	0.599017	0	89.9393	90.9084	82.2628	81.154	79.9114	43.6472	37.0855	22.2033	13.5706	8.83318	16.5517	29.0992	14.9068	6.50518	12.6108	12.7065	70.2944
	Cell 17	0.0682079	0	90.6724	100	98.2033	78.5438	31.3248	18.4028	13.8584	9.40232	6.461	4.87411	4.01919	3.84976	30.2458	91.5321	94.4141	86.2766	43.037	29.1667	22.0841	17.4369	13.6143	10.6872	8.49973	7.8178	86.8553	88.9114	88.9561	43.5014	28.9477	21.267	16.9069	12.7674	9.92361	8.07799	6.9904	81.5989	83.1573	83.6535	70.2398	33.7692	25.8887	19.7174	16.6015	12.7868	10.8444	73.2968
	Cell 18	2.18655	63.1781	100	99.5271	26.1619	22.9158	18.3808	14.8971	12.462	9.05642	7.48337	5.4279	4.02148	2.35113	86.5584	92.805	37.4012	22.0496	18.1641	14.4762	10.449	7.86335	5.66667	4.53075	3.52198	0.852923	0.350201	0	1.53355	78.4085	85.5202	84.3377	64.8062	26.8899	19.1481	13.9215	7.81939	4.81518	3.09705	3.06829	3.24441	3.04126	3.26915	45.4134	74.758	76.5758	76.4778	35.161
	Cell 19	11.2306	63.4494	96.3494	100	66.9725	53.0816	44.4056	33.02	22.8251	18.7169	12.5373	7.87702	4.64182	1.93353	83.7467	91.3045	90.5938	64.0636	46.9708	34.914	25.8014	19.8091	13.9633	8.0667	4.43017	75.4731	78.0666	79.336	79.7326	51.2122	37.8936	28.896	21.8652	18.1476	14.1865	10.8506	70.3179	71.9947	71.7284	56.3886	40.2416	30.9375	26.0315	20.7562	15.1027	10.6123	7.79581	66.6556
	Cell 20	7.86948	0	87.0641	93.8887	37.8131	27.3682	37.4743	26.2997	26.482	32.2032	21.2528	16.7577	14.2215	23.3043	88.7444	100	79.6156	36.1537	31.2671	39.4423	40.241	31.3615	25.2677	21.4604	86.6332	81.2168	68.0701	30.3152	29.4362	43.9973	41.013	38.3838	27.4047	33.3382	33.8912	23.5649	81.9605	88.1259	80.5701	79.4676	50.65	45.723	37.5802	39.9407	36.2238	27.9466	25.9611	78.8986
	Cell 21	0.330431	1.29197	87.1906	100	91.296	55.8255	48.7347	32.0088	18.8397	9.20581	4.54548	2.0958	0.931846	2.11615	88.0209	89.0216	87.5389	78.4827	58.8806	41.8632	26.7116	14.8747	6.28224	4.40092	80.0546	83.3008	83.0088	81.3511	64.0444	51.8448	38.3506	27.551	18.5261	9.50929	18.5411	75.1154	75.3243	74.7199	69.5006	53.6562	41.9878	29.6512	21.0199	14.1505	72.1393	70.4662	69.6232	54.0341
	Cell 22	0	0.875908	93.3932	97.9851	96.5611	95.9559	99.1707	100	40.2661	34.1191	30.2239	27.625	32.9185	91.6736	92.0196	89.1734	41.3485	30.0121	25.9035	21.654	16.6652	14.6567	12.6996	59.6209	82.0995	83.2431	79.6182	79.3054	39.4447	29.7931	22.7627	17.4626	12.6222	43.6437	71.6931	73.667	74.2564	71.1898	44.1155	25.5209	18.2544	16.1727	12.6264	15.8521	67.6989	66.0588	67.2975	65.8249
	Cell 23	42.1382	68.9087	100	98.4082	74.2446	52.136	27.4856	12.7929	8.23295	2.98492	1.45965	0.215057	0	92.236	95.9024	93.1007	66.8937	38.8861	18.0796	7.72089	3.8411	2.42012	1.12759	82.2928	88.1991	89.1211	88.8572	41.7193	31.7882	5.62561	2.55041	77.3055	80.5969	81.5926	81.6796	31.0461	11.2442	3.97418	1.62683	58.7918	73.8415	77.3036	77.5131	76.2328	76.4159	21.6012	7.70705	2.67251
	Cell 24	1.82769	3.15365	80.2107	89.625	75.8075	27.812	16.1359	7.11078	2.9135	1.7566	1.43659	1.0904	0.985327	73.5605	74.8031	76.0762	78.821	31.394	12.8167	4.18712	1.83796	0.964047	0.682752	0.600313	62.6928	63.4877	67.0878	71.4165	16.2078	6.34443	2.21037	1.0289	0.310329	0	52.308	56.5293	61.98	65.2023	23.8754	5.44392	1.47152	0.5824	44.596	50.7067	53.0512	56.6408	58.3564	59.2857
	Cell 25	0	0.650918	87.8599	89.3792	87.1986	89.2448	96.9646	100	36.1311	15.551	7.29878	6.30448	49.4416	85.2214	85.1851	14.1082	6.3654	5.66282	4.6667	70.1861	76.4241	79.5223	78.8992	19.0202	8.3451	4.33799	2.7982	4.44606	2.41798	73.4799	72.6991	71.2201	68.198	9.59674	4.56188	2.17731	1.45249	3.49293	64.4716	66.8601	65.1324	64.6206	63.2646	61.9206	9.41063	4.91365	2.64748	1.62424
	Cell 26	0.575744	6.2307	78.6865	100	28.683	21.2642	16.2111	13.1815	16.7159	10.6137	6.2288	4.45745	77.3461	91.8742	91.3716	36.72	28.2949	18.6251	16.4794	16.9323	11.5651	7.215	3.78106	3.3784	5.3034	3.82639	0	78.7291	82.5684	82.5539	43.695	32.0645	22.8782	15.8655	10.2338	6.86273	7.68443	5.54413	0.923447	69.4581	76.4797	79.1681	50.9841	34.8983	25.4397	18.0283	11.1802	10.9845
	Cell 27	11.5945	7.86797	93.3903	99.0069	100	96.8198	65.9411	55.7024	45.7067	34.4573	25.4186	17.1574	89.1761	92.0621	91.8674	94.1631	58.7075	45.1892	36.0934	23.284	16.1864	37.5313	76.6881	77.7214	78.6137	79.9866	54.1997	39.568	38.9338	21.3779	13.9511	7.76966	68.181	68.975	70.7503	72.9742	51.1136	35.4053	25.4327	15.5255	9.12473	43.0578	64.9925	66.3242	67.3894	68.7905	37.2298	26.2158
	Cell 28	4.35272	0.186323	94.5784	99.5491	100	93.5898	62.3302	52.4389	42.2812	32.2135	23.0983	15.2499	79.4267	81.5963	81.8089	83.3279	51.6995	40.8986	32.1981	21.7601	15.5501	35.6269	69.1166	69.6871	70.676	71.6651	47.955	35.5341	33.2207	19.8738	14.8678	10.8208	61.5836	62.8021	63.311	65.1323	44.7244	31.9294	24.1742	17.0314	12.1882	41.1078	57.5397	58.8064	59.6696	60.5726	32.4107	23.8205
	Cell 29	29.2095	25.6173	94.2544	59.4904	76.286	50.6006	36.068	31.5057	26.897	25.887	20.001	77.2532	87.0918	85.6005	49.4855	39.7364	34.6892	30.2783	25.5094	21.8755	18.7104	14.8806	16.7356	68.7726	80.0866	81.5719	60.5229	43.7009	37.0065	30.4927	26.0217	23.0475	16.1918	12.7706	10.0932	9.24959	7.8912	5.82062	60.7983	71.9099	70.17	71.5956	45.3331	34.0627	28.307	23.3145	19.5725	16.2838
	Cell 30	25.9689	19.7165	85.2751	96.4213	49.9206	32.5027	33.2882	22.5883	16.1782	34.7259	13.3627	82.2792	88.1063	57.3227	33.7853	34.1002	24.7691	11.5709	13.6631	92.2519	90.6333	47.8502	32.1144	27.9581	17.3663	11.9229	12.4418	73.827	100	38.2597	19.705	18.8114	28.4698	17.374	11.1387	65.9343	73.3938	39.1806	23.7317	25.5621	24.4271	11.3439	71.004	47.9717	29.0836	18.4849	10.9757	35.2684
	Cell 31	35.8454	35.6878	100	45.6524	36.936	56.9455	68.6368	47.8472	42.4606	35.913	86.3167	48.5699	33.6506	25.2353	67.2692	60.5517	27.1554	39.5459	31.8539	76.2029	30.9358	32.6594	28.651	86.4431	77.2527	35.0785	28.6672	18.7383	66.2804	22.8633	13.1331	11.1402	58.3905	56.9309	13.4126	5.8564	13.4773	44.5185	51.9475	13.6305	5.26224	0	47.6877	69.9267	17.9228	2.37602	42.2531	45.5248
	Cell 32	45.5352	38.9416	96.0124	71.0529	55.0691	43.0078	34.1401	27.0766	17.6676	14.9094	91.447	99.7707	98.7362	71.9423	57.2668	42.8522	32.2984	86.0587	70.4574	55.865	54.6805	46.152	38.0479	28.8679	87.0042	87.9282	61.9458	51.6272	41.3175	29.9599	23.7308	84.8841	84.8346	58.2807	47.8954	38.4712	29.5684	23.1757	72.2859	76.5529	84.0609	57.9803	47.4075	36.607	27.8226	68.2219	73.8028	54.596
	Cell 33	3.61211	0	84.431	93.2155	87.6254	22.8317	16.3746	11.0573	13.2495	10.7309	87.4045	94.8748	100	56.028	39.429	20.7815	11.7989	8.69304	78.9775	88.0672	89.7553	71.9079	37.749	21.0708	8.59174	47.0118	80.7832	83.8847	81.7904	39.9931	17.2867	45.2228	72.7892	74.0335	51.8736	29.4803	25.9499	69.0789	70.3438	71.2638	40.9242	24.3924	62.5378	68.316	68.377	36.6052	20.9981	10.7709
	Cell 34	12.3195	72.7085	100	93.7003	82.1526	23.3841	17.2916	8.76355	28.947	62.0802	87.8553	84.2888	92.7001	22.0415	10.0657	7.18562	10.7063	85.168	71.4447	65.363	65.017	14.5147	7.91315	21.6289	9.28192	59.1561	62.5537	62.3443	68.7096	63.9517	12.7658	3.15448	0	11.625	62.11	58.1391	50.3276	49.172	11.9362	21.8432	9.5971	0.886795	1.1624	57.9534	61.3268	55.7808	52.9309	46.0456
	Cell 35	0.123527	0.311764	91.2752	100	88.5345	38.3448	25.1867	21.7459	22.591	90.4034	90.2906	51.1005	36.8544	26.7239	18.7034	86.8838	86.4541	48.2837	31.5024	24.3055	82.1628	82.5898	44.3715	29.2499	20.1199	14.724	76.037	75.7902	46.6784	29.4579	19.6706	14.6862	71.6545	73.0827	73.0107	42.9534	28.0808	18.5117	70.8373	69.6943	67.9901	31.1523	20.1699	13.9988	25.3796	67.4612	66.8415	33.6549
	Cell 36	4.19207	3.75516	99.9217	39.9594	23.8867	19.7386	12.9834	9.60554	5.3716	100	25.7611	19.4265	13.861	99.5552	24.3107	16.6839	12.3111	8.43358	95.0983	37.5397	23.1028	15.3777	6.87999	2.40014	75.6017	43.361	23.237	16.2917	12.253	78.718	78.3749	27.3449	15.2839	8.29548	60.6875	71.839	67.0509	21.5563	11.3406	7.55129	67.8131	66.0525	26.1704	11.6624	65.515	66.1043	22.9004	15.1621
	Cell 37	20.0047	14.7348	100	79.1948	14.6239	32.4749	15.7368	16.3171	38.1443	96.9777	37.5364	28.5652	19.7982	11.7117	7.41005	4.88879	2.82795	1.63133	98.4695	49.3524	32.0066	17.3263	10.2022	5.43508	4.19298	2.31726	1.03663	0	86.9609	90.5755	34.0299	25.6817	17.984	12.7732	9.25283	4.06228	2.16173	79.3129	85.5531	62.8538	28.4772	18.3243	10.8053	6.21149	85.5459	88.3369	35.5878	23.9018
	Cell 38	56.1908	46.9065	61.2403	75.1759	12.9143	32.902	25.2442	13.47	45.8269	67.5996	33.4756	19.3083	4.39646	97.1317	9.53076	6.08559	93.1329	17.58	6.12786	100	11.4091	6.40999	1.96437	0.787252	88.7529	11.3711	3.81609	30.6489	90.4034	8.21572	48.5549	78.0886	9.10573	87.468	9.91537	4.88888	76.7521	20.4575	4.77886	72.9124	33.2802	6.05032	22.9491	77.0959	8.27497	5.18711	1.44488	1.31948
	Cell 39	37.6012	34.1501	93.9287	32.4757	18.1512	11.9731	8.09923	4.33481	79.5445	96.1949	39.9232	26.3007	16.3143	8.6578	88.5387	50.9039	29.9116	38.3711	20.0291	13.0291	7.83612	83.8399	88.2775	39.7624	26.2292	15.8376	7.61919	3.14658	83.6105	23.9649	9.80092	3.36821	1.56023	0	78.5291	82.384	34.7423	19.0715	8.57684	3.70193	64.9739	41.5318	17.6255	7.72725	2.84347	76.5366	48.1877	24.2044
	Cell 40	15.782	5.90672	56.8441	27.3853	6.87632	5.31627	3.50976	2.91965	76.0165	74.7124	20.7411	7.49455	4.41341	2.86869	76.6873	78.9578	34.0157	14.0694	5.1446	2.56044	3.68751	82.108	55.3829	70.923	32.1154	16.2909	7.44311	3.22544	64.0288	61.3147	39.0671	11.2766	3.84928	1.58937	69.1589	62.7992	17.3977	4.775	1.36068	0.307853	56.2485	67.1231	54.7309	18.8011	7.64359	8.73945	58.8295	51.0785
	Cell 41	1.4932	7.39567	59.2549	13.8916	11.0587	7.18389	4.86491	3.82664	25.9795	27.9718	6.77663	2.40177	0.266388	0.0838023	16.3736	7.22311	5.50046	69.4289	97.5666	49.8365	20.4487	13.695	10.1801	7.14113	4.22286	1.66886	0.202796	0.904852	16.7914	100	97.3847	41.1778	23.2641	16.3879	10.6204	5.73605	3.07653	1.4295	0.6323	0.282685	0	70.1883	36.1416	22.5794	19.1231	16.2197	6.78731	3.59026
	Cell 42	0.532107	0.462181	42.0507	76.2637	58.1891	23.136	17.2293	20.6474	76.8535	45.5007	26.4427	21.4091	51.2547	75.6762	71.238	38.5291	25.3137	16.4104	18.3561	100	84.1104	54.4285	31.1291	21.6749	15.9792	9.95567	53.2814	72.3452	66.4254	33.3454	16.854	37.1944	41.4429	65.8221	60.5599	38.192	16.907	49.378	39.5624	13.873	5.57052	32.209	65.9339	55.8651	50.9071	14.7275	8.19503	41.6456
	Cell 43	1.83253	2.1014	18.5794	38.1646	20.8524	13.6007	12.7667	14.18	47.0083	31.4045	22.2145	18.8246	17.6739	53.6637	55.6806	36.9899	27.1387	21.061	19.4259	51.7712	62.5189	50.8426	34.1288	100	36.6154	26.1009	22.2392	65.9106	66.1991	43.5349	25.2297	18.4966	11.1087	66.9022	67.9788	38.188	16.2943	13.1065	10.4374	65.3797	13.6132	12.8787	71.5377	69.6348	64.1798	18.6369	14.0432	11.6157
	Cell 44	15.4885	11.2117	100	25.2516	28.0379	15.9253	7.82646	94.07	47.384	33.4265	20.5765	16.254	12.62	45.2093	92.1872	46.4382	28.9026	23.0529	20.8505	13.8082	84.5275	88.2371	44.6223	29.2747	21.1098	14.2455	77.1572	82.1515	42.4194	24.2798	19.6483	14.941	72.9643	52.554	28.091	17.7942	12.0572	67.2026	71.6943	37.756	21.7526	13.3001	65.5588	65.3717	26.7199	15.6545	9.81883	57.0123
	Cell 45	2.15718	9.32173	78.3638	1.49266	1.85613	4.1798	87.6685	4.10635	23.1156	38.0813	45.0473	7.0891	87.4575	89.1279	32.72	31.3761	53.1929	100	18.7814	93.3697	25.3258	36.7422	79.4171	78.056	30.0662	84.505	22.2099	63.4008	83.5104	94.9448	23.6391	14.4963	40.4617	84.5039	30.5078	57.5799	19.8265	81.2946	86.8983	29.1222	20.8363	33.0306	55.1449	83.0269	23.074	18.6061	34.168	44.6153
	Cell 46	7.76306	13.5067	100	82.4708	42.8098	27.8699	74.1907	24.2942	17.9425	10.0288	49.671	92.8961	22.4154	14.4298	78.727	66.0236	19.6392	10.8145	6.17975	3.06666	77.067	88.8628	19.2368	9.78653	5.01303	74.3573	85.6586	30.2108	48.2043	85.6917	27.0957	12.9016	5.10602	2.70554	1.8589	72.662	81.1031	54.0777	16.396	6.34557	3.19859	1.69426	58.9894	71.3459	74.6905	70.5312	17.2333	6.45273
	Cell 47	12.3951	10.0598	75.1926	6.3736	13.3634	8.7845	16.3827	5.89599	9.42759	4.80152	17.5139	8.8684	6.05933	4.34752	100	6.04278	5.75217	69.4826	8.98643	4.42218	5.2269	3.2343	89.135	10.1015	5.12598	75.4834	10.8392	3.62823	4.48735	1.21214	1.09397	39.0082	89.7752	10.7292	6.60946	6.19625	5.76656	26.6926	29.6082	5.74869	4.03853	61.7068	14.3599	5.66654	2.06774	1.03558	61.2654	16.1267
	Cell 48	36.6057	78.3715	100	28.2003	7.05659	1.66353	89.2958	70.1737	12.7423	2.26726	0.705288	95.2378	83.5772	35.8534	87.9586	85.3948	15.3083	2.51864	0.37885	0	8.66284	85.8852	76.7662	65.7832	61.012	56.8481	8.03037	66.7251	59.052	51.8615	0.967578	67.1766	67.762	6.4661	1.65314	66.7073	61.2525	51.6157	43.7569	41.3661	36.7002	34.4419	29.4756	30.2399	29.7239	28.2464	29.0803	27.526
	Cell 49	1.43071	3.33839	100	18.8805	15.0775	44.1897	62.6535	22.7665	17.4739	15.7523	96.9564	50.901	29.2677	21.5254	87.2622	82.3738	30.1266	24.7292	28.3097	89.0843	40.3785	25.9941	22.1098	90.0322	91.1704	30.9423	22.9279	17.024	86.4017	32.5808	20.635	16.1496	81.5216	82.4831	31.5457	21.9423	17.0634	62.5239	78.38	32.0976	21.8354	15.2226	76.5313	81.2476	31.3144	20.5066	69.1619	74.3351
	Cell 50	8.22484	82.7323	100	25.26	19.1514	70.7987	47.3448	22.4056	14.6803	77.0598	88.6001	28.0441	77.4104	48.9293	24.3986	55.5308	55.3229	17.5401	54.4378	40.4687	79.2076	33.7702	37.0242	14.3445	8.77682	67.9595	67.692	66.8549	39.4428	46.988	20.3145	35.0093	63.6686	21.5144	30.2128	11.4121	62.7405	43.9541	53.632	19.2063	50.3978	50.4758	51.7138	54.0076	47.6081	28.9927	43.2819	47.1993
	Cell 51	5.94982	61.1635	100	6.21636	4.39343	94.701	6.79342	4.59276	95.6657	18.2631	14.1478	7.03502	96.9891	17.4359	81.6424	49.5939	38.2027	12.6175	22.4392	79.6138	78.1025	12.703	5.95721	54.3174	9.20753	1.99721	0	37.163	78.0868	26.8153	6.78677	2.3179	18.594	70.2713	15.4727	53.2008	71.6192	12.2971	2.55075	45.3837	64.1778	6.86524	52.7483	5.69816	3.54135	1.75414	0.74482	62.8764
	Cell 52	2.14563	94.7852	100	79.5311	43.1625	80.5597	63.732	39.3977	31.1065	69.7541	88.1908	50.1722	39.5568	33.2919	84.667	44.2267	32.9279	25.2313	20.6585	76.3037	79.073	48.6048	33.4456	27.081	44.2204	72.2171	72.6008	33.3883	26.8873	66.5538	72.9147	37.8308	28.5767	23.3195	56.7543	67.6651	70.7628	34.6147	27.4004	60.4356	69.0422	33.9784	27.2779	53.9417	65.4356	32.6184	24.7441	59.99
	Cell 53	11.1223	9.42892	73.021	22.1361	32.0339	93.2612	40.7636	17.7906	85.9437	35.7816	28.1727	14.8058	57.3147	45.9058	21.7403	9.25138	6.43721	97.8453	100	21.0968	16.4324	90.7699	18.6768	47.6213	56.9666	79.8213	72.579	70.2561	40.4776	26.2719	85.4595	24.9536	25.7993	50.6172	89.5125	33.6862	26.3898	39.5392	75.9519	55.8822	52.7211	48.8889	78.4883	24.6649	29.0621	26.8271	75.4314	60.2854
	Cell 54	14.1945	12.1129	91.3251	47.1487	42.4743	100	23.4138	89.3496	15.0554	4.54038	34.7464	7.35402	89.7191	26.7756	7.75999	92.8059	38.6642	16.9741	80.0339	63.4157	29.4775	12.7804	8.65104	87.2138	66.947	31.033	26.2233	89.3875	42.6648	23.6352	11.7244	56.4592	69.431	51.756	24.7031	12.4468	64.2082	64.8329	27.1211	62.9188	53.723	28.4686	14.6148	65.9384	69.8884	27.4745	12.788	24.0988
	Cell 55	0.175529	16.1174	32.596	4.72118	45.543	11.3233	9.66186	93.3634	10.8238	62.5111	7.75903	76.8093	28.2627	11.2365	90.82	11.2263	8.93338	8.34615	8.35906	100	14.3736	10.8918	8.39251	91.8225	6.5971	3.04551	2.24167	5.47402	58.7752	8.16857	68.3485	13.1896	8.57683	6.97047	5.84663	1.23731	67.5822	1.67771	41.3735	9.45122	7.28446	6.63674	5.47425	4.88515	4.85438	0.815445	36.6922	51.7178
	Cell 56	6.33581	100	87.6773	19.0702	60.2961	65.8941	9.70904	74.4065	38.8205	6.24451	68.2384	81.869	16.4244	7.29652	33.2802	79.651	18.3398	14.7495	86.2881	49.6885	10.7809	3.58116	68.3282	71.2547	52.0382	11.1676	70.2002	79.6436	32.6784	19.4351	19.0107	74.7541	70.5513	18.1057	4.85334	65.148	78.964	33.8382	10.846	4.6382	73.0339	84.4146	39.3627	10.8281	2.97893	8.55433	65.4454	69.1268
	Cell 57	9.6276	30.3472	99.1995	18.5002	64.6617	92.8032	43.6913	34.8238	100	72.3401	47.5584	26.3649	12.7143	5.46497	92.5723	82.7917	38.1989	18.5267	8.43341	16.7467	91.6614	53.6331	25.883	10.3726	4.60684	2.34068	67.9036	63.678	23.194	9.26341	9.17709	43.4145	10.0717	3.56026	1.7442	1.2451	79.5981	27.15	7.59237	80.6182	56.1527	26.1916	11.2539	4.29531	1.4961	1.03066	0.973974	62.3518
	Cell 58	0.236002	7.41094	73.8796	3.7739	44.2737	99.9758	19.527	48.4608	33.2426	84.5513	12.3678	31.5405	28.4728	9.31206	25.8946	21.4632	9.09789	70.8811	6.35546	100	9.25953	94.9952	9.99578	54.1763	6.69012	92.654	11.0728	3.53119	46.1758	3.5873	0	91.3363	19.5534	3.59024	85.736	10.1906	83.6804	13.8854	63.8936	25.24	1.81412	63.4784	49.8086	11.1808	80.3975	12.6752	46.1342	71.5767
	Cell 59	9.5949	7.80457	100	22.8124	53.0493	3.33019	25.0336	16.8393	1.08276	77.5142	18.3679	1.84581	95.1127	32.8658	6.83548	87.2116	73.8172	32.4465	12.8251	4.16497	96.7638	54.1601	13.7888	4.31411	93.2556	54.9238	30.3586	15.7429	31.9672	40.4057	65.8226	28.9776	11.4074	35.6241	71.9489	24.5713	36.7976	25.838	49.755	17.9331	52.5	70.3915	22.3082	5.63808	45.4458	48.7996	38.1724	5.75623
	Cell 60	8.91534	4.09881	100	17.7343	59.6375	10.9113	18.345	8.02274	2.05932	63.1992	9.26882	1.97226	77.0873	15.2036	2.76812	84.9366	33.6224	14.9561	6.63192	19.0875	83.9812	17.6268	2.89047	4.72199	64.4636	27.8502	15.2261	8.12048	46.8416	5.28544	66.2004	20.2281	5.57512	18.7691	23.9991	10.4714	20.8619	22.1473	25.9837	8.58559	33.4428	43.6413	9.25135	1.38704	21.0029	13.7667	15.407	5.32256
P value summary
(*): p<0.05
(**): p<0.01
(***): p<0.001
(****): p<0.0001
ns: not significant
[truncated: 67 more columns]

## Sheet: Supplementary Figure 5
Figure S5 A						Figure S5 C				Figure S5 D right				Figure S5 E
	Normalized Nluc Secretion					Normalized Nluc Secretion				Puncta per Cell				Normalized Nluc Secretion
	A	B	C	D			MIN6 WT	MIN6 RIa_KO		Cell #	Before Fsk/IBMX (-)	After Fsk/IBMX (+)			RIaWT	RIaY122A	RIaK123A
Glucose	-	25mM	-	25mM			1.03648	0.607867		1	1	17			0.881195	1.96805	1.38566
GLP-1	-	-	1μM	1μM			0.992268	0.582069		2	1	15			0.976015	2.32028	1.45816
	0.989646	2.77279	1.35499	4.92904			0.971248	0.639885		3	0	1			1.14279	2.48875	1.68907
	1.00519	2.75869	1.3567	5.00919		Number of values	3	3		4	4	6		Number of values	3	3	3
	1.00516	3.00211	1.4246	5.21851		Mean	1	0.6099		5	1	20		Mean	1	2.259	1.511
Number of values	3	3	3	3		Std. Error of Mean	0.01922	0.01672		6	3	14		Std. Error of Mean	0.07646	0.1534	0.09148
Mean	1	2.845	1.379	5.052		unpaired t-test, two-tailed	0.000106207			7	3	20		Tukey's multiple comparisons test	Summary	Adjusted P Value
Std. Error of Mean	0.005177	0.0789	0.02292	0.08629		P value summary	***			8	4	8		RIaWT vs. RIaY122A	***	0.000520972
Dunnett's multiple comparisons test	Summary		Adjusted P Value							9	2	5		RIaWT vs. RIaK123A	*	0.0414812
Column A vs. Column B	****		5.39458e-08							10	1	4		RIaY122A vs. RIaK123A	**	0.00780894
Column A vs. Column C	**		0.00519635							11	1	4
Column A vs. Column D	****		1.04401e-10							12	1	25
										13	4	25
P value summary										14	2	5
(*): p<0.05										Paired t-test, two-tailed	0.0005
(**): p<0.01										P value summary	***
(***): p<0.001
(****): p<0.0001
ns: not significant

## Sheet: Supplementary Figure 6
Figure S6 A right				Figure S6 B						Figure S6 C
Relative p-CREB/CREB				Relative Fold						Cell Number (x106)
	WT	KO			Cyr61		JunB				WT							KO
	1	1.56711			WT	RIa KO	WT	RIa KO		Day	Dish 1	Dish 2	Dish 3	Dish 4	Mean	SEM	N	Dish 1	Dish 2	Dish 3	Dish 4	Mean	SEM	N	Multiple unpaired t tests	Summary
	1	1.46076			1.05536	1.86251	0.794473	1.96775		0	0.01	0.01	0.01	0.01	0.01	0	4	0.01	0.01	0.01	0.01	0.01	0	4
	1	2.11022			1.20613	2.11708	1.22596	2.13931		5	0.0392	0.0429	0.0412	0.0526	0.043975	0.00297276	4	0.0448	0.0323	0.0386	0.0426	0.039575	0.00274359	4	0.318488	ns
	1	1.99463			0.838245	2.26047	1.21358	2.05759		10	0.2165	0.2505	0.342	0.2595	0.267125	0.0266203	4	0.293	0.305	0.255	0.21	0.26575	0.0214219	4	0.969207	ns
Number of values	4	4			0.937203	2.31597	0.846012	1.10731		15	1.26	1.4	2	1.7	1.59	0.164621	4	1.56	3	2.95	1.96	2.3675	0.360263	4	0.0973	ns
Mean	1	1.783			1.02455	2.06474	0.670078	1.91116		19	5.06	3.49	5.9	7.06	5.3775	0.750959	4	9.43	12.8	10.8	10.4	10.8575	0.7085	4	0.001816	**
Std. Error of Mean	0	0.1587			0.769752	1.94609	1.13697	1.88523
unpaired t-test, two-tailed	0.00261881				1.268	2.2007	1.31258
P value summary	**			Number of values	7	7	7	6
				Mean	1.01418	2.10965	1.02852	1.84473
P value summary				Std. Error of Mean	0.0689536	0.0623947	0.0953998	0.152432
(*): p<0.05				unpaired t-test, two-tailed	5.94041e-08		0.000667704
(**): p<0.01				P value summary	****		**
(***): p<0.001
(****): p<0.0001
ns: not significant
